# Supplementary material for: Bis(ferrocene­carboxyl­ato-κO)bis­(2-pyridyl­methanol-κ2 N,O)cobalt(II)
Source: Acta Crystallogr Sect E Struct Rep Online. 2010 Jun 5;66(Pt 7):m753. doi: 10.1107/S1600536810020805 (PMC3007041; doi:10.1107/S1600536810020805)
Supplement: Supplementary file 2 [file e-66-0m753-Isup2.hkl]

# 
# h,k,l, Fc-squared, Fo-squared, sigma(Fo-squared) and status flag 
# 
data_I
_shelx_title ' 100403d in P2(1)/n' 
_shelx_refln_list_code          4 
_shelx_F_calc_maximum      204.62 
_exptl_crystal_F_000       754.00 
_reflns_d_resolution_high  0.8405 
 
loop_ 
 _symmetry_equiv_pos_as_xyz 
 'x, y, z' 
 '-x+1/2, y+1/2, -z+1/2' 
 '-x, -y, -z' 
 'x-1/2, -y-1/2, z-1/2' 
 
_cell_length_a    12.5790 
_cell_length_b     7.7905 
_cell_length_c    15.2975 
_cell_angle_alpha  90.000 
_cell_angle_beta   90.141 
_cell_angle_gamma  90.000 
 
_shelx_F_squared_multiplier     1.000 
 
loop_ 
 _refln_index_h 
 _refln_index_k 
 _refln_index_l 
 _refln_F_squared_calc 
 _refln_F_squared_meas 
 _refln_F_squared_sigma 
 _refln_observed_status 
   2   0   0     6039.79     7460.94    139.10 o 
   4   0   0       76.72       54.60     11.34 o 
   6   0   0     4488.83     4684.56     91.12 o 
   8   0   0     2002.07     1937.59     60.23 o 
  10   0   0     4274.32     4294.69    150.23 o 
  12   0   0       50.94       27.19     39.63 o 
  14   0   0       44.49       20.37     47.09 o 
   1   1   0    33898.51    37023.91    329.89 o 
   2   1   0     1543.74     1729.69     35.89 o 
   3   1   0      169.75      223.42     13.46 o 
   4   1   0      506.99      506.81     18.35 o 
   5   1   0      387.94      395.81     18.35 o 
   6   1   0        4.16       -1.96      6.31 o 
   7   1   0        4.05       -0.80      7.19 o 
   8   1   0     1616.05     1530.08     60.22 o 
   9   1   0     3712.83     3585.28    102.26 o 
  10   1   0       54.96       24.10     19.51 o 
  11   1   0      483.78      517.68     39.50 o 
  12   1   0      243.79      318.34     44.57 o 
  13   1   0        3.30       -7.70     29.46 o 
  14   1   0      213.20      223.53     68.28 o 
   0   2   0      417.26      373.42     24.62 o 
   1   2   0     1926.87     1952.15     34.25 o 
   2   2   0     1722.05     2021.00     35.93 o 
   3   2   0       82.19       90.88     11.65 o 
   4   2   0      547.91      458.23     21.93 o 
   5   2   0       24.48       15.96     10.45 o 
   6   2   0      522.42      480.04     23.87 o 
   7   2   0     3273.69     3088.50     62.47 o 
   8   2   0       50.71       43.43     16.70 o 
   9   2   0      404.00      343.92     29.90 o 
  10   2   0      276.61      267.02     29.87 o 
  11   2   0      172.56      169.31     32.12 o 
  12   2   0      181.02      205.00     31.61 o 
  13   2   0      701.01      790.74    110.28 o 
  14   2   0      255.14      246.66     48.78 o 
   1   3   0      516.53      493.93     24.45 o 
   2   3   0       14.33       -4.41      7.01 o 
   3   3   0     1664.03     1700.17     38.06 o 
   4   3   0      664.77      641.50     24.31 o 
   5   3   0     4858.38     4919.27     90.64 o 
   6   3   0      254.93      256.25     22.72 o 
   7   3   0       97.27       60.72     17.02 o 
   8   3   0      508.43      566.66     33.81 o 
   9   3   0      113.43       80.99     36.50 o 
  10   3   0        0.51      -22.99     17.11 o 
  11   3   0        8.05       -9.33     21.22 o 
  12   3   0      102.94       97.78     27.55 o 
  13   3   0      312.22      388.33     43.51 o 
  14   3   0       59.54       24.91     28.72 o 
   0   4   0     4779.07     5414.26    151.95 o 
   1   4   0      465.42      510.42     36.04 o 
   2   4   0     1371.07     1292.25     30.57 o 
   3   4   0      643.45      678.31     27.06 o 
   4   4   0     5290.12     5349.27    108.57 o 
   5   4   0      114.01      124.95     19.43 o 
   6   4   0     3317.54     3187.09     66.99 o 
   7   4   0      118.17      131.48     32.99 o 
   8   4   0        4.91      -14.29     16.08 o 
   9   4   0       60.37       63.03     22.69 o 
  10   4   0      197.38      181.47     30.35 o 
  11   4   0       66.28       61.16     26.70 o 
  12   4   0      132.31      115.72     31.06 o 
  13   4   0        2.47       10.17     27.67 o 
   1   5   0      548.51      639.82     51.87 o 
   2   5   0     2001.35     1994.75     42.84 o 
   3   5   0     1742.02     1747.60     40.26 o 
   4   5   0      171.20      184.16     36.97 o 
   5   5   0     1505.27     1442.90     44.86 o 
   6   5   0        2.60      -15.41     14.87 o 
   7   5   0      473.93      544.45     54.37 o 
   8   5   0      462.73      564.94     86.50 o 
   9   5   0        1.26       10.54     21.74 o 
  10   5   0       11.46      -10.20     22.49 o 
  11   5   0       25.64       19.62     26.50 o 
  12   5   0       93.48       93.76     31.83 o 
   0   6   0      745.79      816.62     67.16 o 
   1   6   0      302.96      323.41     56.01 o 
   2   6   0     1012.14     1065.81     34.13 o 
   3   6   0      434.64      478.14     29.45 o 
   4   6   0        2.09       -5.08     17.52 o 
   5   6   0        2.61      -11.79     18.62 o 
   6   6   0       13.97      -17.19     19.21 o 
   7   6   0       98.50       94.29     26.76 o 
   8   6   0      512.43      494.65     73.46 o 
   9   6   0      126.35       85.17     50.45 o 
  10   6   0      163.04      180.11     34.94 o 
  11   6   0       61.77       31.97     26.87 o 
   1   7   0      493.01      553.20     57.75 o 
   2   7   0      332.71      340.21     45.55 o 
   3   7   0       16.46       -6.35     24.87 o 
   4   7   0      108.32       86.91     52.77 o 
   5   7   0      288.59      246.51    121.31 o 
   6   7   0       67.96       58.07     29.89 o 
   7   7   0      158.43      113.13     35.89 o 
   8   7   0      131.39       99.60     35.80 o 
   9   7   0      193.32      152.74     42.47 o 
   1   8   0       26.80       -4.52     21.71 o 
   2   8   0      420.65      387.73     97.16 o 
   3   8   0        6.00        9.27     30.22 o 
   4   8   0       45.72       22.73     30.59 o 
   5   8   0        4.78      -26.35     28.74 o 
   6   8   0       17.59        0.80     30.19 o 
   7   8   0        0.23      -18.93     31.21 o 
   1   9   0      125.61       97.18     27.14 o 
   2   9   0       91.54       60.34     41.11 o 
   3   9   0       75.25       19.58     31.48 o 
 -13   0   1      479.32      544.45     83.29 o 
 -11   0   1      419.49      460.48     66.90 o 
  -9   0   1        1.06       14.02     26.85 o 
  -7   0   1      765.74      722.14     48.55 o 
  -5   0   1     2118.95     2154.92     74.54 o 
  -3   0   1    11814.98    13487.71    269.42 o 
  -1   0   1     6162.65     7294.52    103.55 o 
   1   0   1     1450.79     1557.28     22.25 o 
   3   0   1     7943.75     8048.66     96.29 o 
   5   0   1     1868.15     1919.37     47.59 o 
   7   0   1     9379.86     9514.33    159.62 o 
   9   0   1     1329.97     1310.31     52.30 o 
  11   0   1      112.12      126.09     45.46 o 
  13   0   1       19.48      -10.16     40.01 o 
 -14   1   1      244.08      271.62     49.67 o 
 -13   1   1       13.55      -27.69     27.32 o 
 -12   1   1      262.24      267.84     42.74 o 
 -11   1   1      269.72      297.20     39.69 o 
 -10   1   1      152.83      146.10     24.98 o 
  -9   1   1       50.83       28.88     27.50 o 
  -8   1   1      539.42      542.55     27.20 o 
  -7   1   1     1574.65     1557.81     30.68 o 
  -6   1   1        5.34       -3.98      6.31 o 
  -5   1   1     2384.57     2486.40     77.15 o 
  -4   1   1     3018.14     3032.89     62.94 o 
  -3   1   1     1469.18     1496.55     50.74 o 
  -2   1   1    22978.23    25153.46    318.77 o 
  -1   1   1    11689.63    13525.42    129.62 o 
   0   1   1     2678.14     2446.95     34.77 o 
   1   1   1       39.88       30.03      7.25 o 
   2   1   1     1256.26     1489.49     19.51 o 
   3   1   1      963.42     1017.15     33.17 o 
   4   1   1     1788.06     1710.03     35.81 o 
   5   1   1     3163.61     3089.33     46.30 o 
   6   1   1     3940.87     3776.31     65.21 o 
   7   1   1      100.53       98.34     16.45 o 
   8   1   1     2193.53     1991.58     50.18 o 
   9   1   1      204.14      251.62     32.02 o 
  10   1   1      158.36      130.55     23.70 o 
  11   1   1       37.78       13.63     19.92 o 
  12   1   1        0.84      -12.88     20.25 o 
  13   1   1      345.63      361.20     39.57 o 
  14   1   1      222.42      196.13     47.03 o 
 -14   2   1       18.63       13.27     36.18 o 
 -13   2   1       46.56       37.33     32.63 o 
 -12   2   1      228.39      178.93     30.86 o 
 -11   2   1      113.39      101.18     24.26 o 
 -10   2   1      360.44      336.58     33.12 o 
  -9   2   1      168.38      131.97     22.34 o 
  -8   2   1       48.47       37.20     15.72 o 
  -7   2   1        2.35      -13.82     11.55 o 
  -6   2   1     5776.75     5987.28     98.37 o 
  -5   2   1     5486.53     5668.07     84.69 o 
  -4   2   1       21.20        8.28      4.89 o 
  -3   2   1     6602.63     6485.31     72.72 o 
  -2   2   1     1370.85     1431.78     23.66 o 
  -1   2   1    16070.36    17822.26    151.97 o 
   0   2   1       13.95        8.22      5.97 o 
   1   2   1       49.57       33.17     19.51 o 
   2   2   1      315.78      345.35     12.16 o 
   3   2   1     1630.98     1461.56     37.43 o 
   4   2   1     1997.91     1897.18     29.89 o 
   5   2   1      441.23      381.51     21.33 o 
   6   2   1       18.58        7.32     11.61 o 
   7   2   1      233.65      209.18     21.77 o 
   8   2   1      763.39      677.75     31.03 o 
   9   2   1        2.39        4.29     16.63 o 
  10   2   1      782.04      752.04     39.49 o 
  11   2   1       10.14      -10.98     17.87 o 
  12   2   1       30.64       15.68     23.00 o 
  13   2   1      147.72      123.97     30.15 o 
  14   2   1      193.23      130.45     35.07 o 
 -14   3   1        5.98      -47.90     34.47 o 
 -13   3   1       86.44       50.56     29.64 o 
 -12   3   1       26.37       -9.41     21.90 o 
 -11   3   1      508.47      579.39     42.92 o 
 -10   3   1      510.28      607.59     41.51 o 
  -9   3   1      120.38      117.72     23.42 o 
  -8   3   1     1855.74     1773.67     50.53 o 
  -7   3   1      737.08      694.37     30.88 o 
  -6   3   1     1659.26     1672.49     43.62 o 
  -5   3   1       72.17       36.18     13.10 o 
  -4   3   1      188.54      246.92     18.99 o 
  -3   3   1      834.28      935.66     26.98 o 
  -2   3   1     2428.49     2605.80     42.92 o 
  -1   3   1     2425.58     2669.11     47.58 o 
   0   3   1     2373.24     2494.77     57.80 o 
   1   3   1      219.26      250.26     61.29 o 
   2   3   1     3654.69     3802.54     62.42 o 
   3   3   1     2290.55     2402.72     48.75 o 
   4   3   1       53.00       25.44     11.20 o 
   5   3   1      315.82      363.66     55.34 o 
   6   3   1      594.89      534.12     27.06 o 
   7   3   1       97.37       79.65     18.06 o 
   8   3   1       77.17       78.40     19.88 o 
   9   3   1      781.77      786.40     38.91 o 
  10   3   1      249.82      254.80     31.11 o 
  11   3   1      202.86      158.76     29.13 o 
  12   3   1      509.32      669.62    117.17 o 
  13   3   1      119.79       97.05     39.30 o 
  14   3   1        4.87      -24.56     28.66 o 
 -13   4   1        6.56      -15.91     37.23 o 
 -12   4   1       58.37       42.78     28.50 o 
 -11   4   1      162.67      143.64     46.36 o 
 -10   4   1       48.07      -10.04     21.87 o 
  -9   4   1     1097.25     1063.63     43.07 o 
  -8   4   1      129.06      128.74     24.00 o 
  -7   4   1     1312.92     1261.32     46.90 o 
  -6   4   1       30.71       26.85     16.29 o 
  -5   4   1      529.05      535.95     31.10 o 
  -4   4   1     2758.67     2927.51     58.83 o 
  -3   4   1     1178.57     1183.48     34.37 o 
  -2   4   1      107.84       90.80     13.18 o 
  -1   4   1     1470.17     1378.78     69.13 o 
   0   4   1       29.49       14.11     14.45 o 
   1   4   1     6027.00     6227.57    119.20 o 
   2   4   1      691.36      650.23     26.41 o 
   3   4   1     5621.60     5884.04    179.96 o 
   4   4   1        3.23        3.37     13.00 o 
   5   4   1      175.14      169.62     21.69 o 
   6   4   1        9.84       -3.98     27.15 o 
   7   4   1      163.36      157.49     23.50 o 
   8   4   1       51.63       16.55     18.58 o 
   9   4   1      510.51      581.61     41.12 o 
  10   4   1        7.28        3.78     22.55 o 
  11   4   1      951.10      933.97     48.74 o 
  12   4   1        1.71      -27.56     24.67 o 
  13   4   1      268.28      283.75     63.49 o 
 -12   5   1       28.17       10.10     27.37 o 
 -11   5   1      214.79      178.51     33.22 o 
 -10   5   1      148.62      141.39     29.99 o 
  -9   5   1        1.98        4.99     21.67 o 
  -8   5   1      756.28      743.52     59.62 o 
  -7   5   1      448.66      515.46     38.16 o 
  -6   5   1       81.79      124.52     22.39 o 
  -5   5   1     1754.73     1644.26     47.36 o 
  -4   5   1      202.58      174.67     22.44 o 
  -3   5   1      105.68      105.94     18.81 o 
  -2   5   1        7.02      -12.28     10.75 o 
  -1   5   1     1966.80     2053.50     50.88 o 
   0   5   1     2157.80     2022.90     64.59 o 
   1   5   1      352.21      385.26     91.80 o 
   2   5   1     4101.76     4184.64    116.58 o 
   3   5   1      588.68      573.60     26.91 o 
   4   5   1       94.77       70.50     19.19 o 
   5   5   1      928.73      939.84     51.11 o 
   6   5   1       24.48       -0.12     16.96 o 
   7   5   1      327.46      306.27     31.71 o 
   8   5   1      264.06      243.17     47.30 o 
   9   5   1      326.39      325.99     54.75 o 
  10   5   1      571.85      511.01     82.82 o 
  11   5   1       20.93      -13.16     23.67 o 
  12   5   1      311.46      348.19     57.30 o 
 -11   6   1       91.35      106.16    106.19 o 
 -10   6   1      290.15      256.71     47.41 o 
  -9   6   1       37.89       24.33     31.68 o 
  -8   6   1        8.83       -8.76     25.41 o 
  -7   6   1      451.92      474.24    156.13 o 
  -6   6   1      771.19      774.80    146.52 o 
  -5   6   1       16.39        0.52     23.09 o 
  -4   6   1       49.64        6.44     25.97 o 
  -3   6   1      409.61      522.02     48.59 o 
  -2   6   1      689.03      662.82     34.15 o 
  -1   6   1      349.02      302.23     37.74 o 
   0   6   1      733.64      699.73     43.12 o 
   1   6   1     1161.74     1147.69     53.66 o 
   2   6   1       90.77      111.99     23.18 o 
   3   6   1      203.40      261.16     24.41 o 
   4   6   1     1406.01     1452.06     64.31 o 
   5   6   1       69.79       53.24     27.96 o 
   6   6   1        2.46      -18.15     18.47 o 
   7   6   1      206.07      198.63     46.48 o 
   8   6   1      394.73      439.82     76.78 o 
   9   6   1      248.27      265.31     68.07 o 
  10   6   1      240.62      243.51     54.90 o 
  11   6   1       57.23       45.77     27.87 o 
  -9   7   1       19.74       -2.57     30.32 o 
  -8   7   1       39.46       50.65     31.51 o 
  -7   7   1        9.67       -7.95     27.47 o 
  -6   7   1       61.33       34.16     28.60 o 
  -5   7   1       29.51       14.42     66.02 o 
  -4   7   1      759.63      691.24    172.43 o 
  -3   7   1       43.20        8.03     24.76 o 
  -2   7   1      408.87      436.05     74.88 o 
  -1   7   1      325.72      391.73     42.63 o 
   0   7   1       56.75       45.24     29.94 o 
   1   7   1       94.88       60.72     21.88 o 
   2   7   1       21.85       23.22     21.09 o 
   3   7   1      228.29      230.99     31.40 o 
   4   7   1      154.08      121.10     93.71 o 
   5   7   1       75.99       45.17     33.08 o 
   6   7   1      517.22      530.36    236.97 o 
   7   7   1        1.21      -29.36     26.05 o 
   8   7   1      280.26      172.39     96.43 o 
   9   7   1      113.38       83.40     43.04 o 
  -7   8   1       11.90      -29.09     34.35 o 
  -6   8   1        9.91       17.26     33.43 o 
  -5   8   1      543.01      548.39    311.38 o 
  -4   8   1        0.46      -33.30     27.01 o 
  -3   8   1     1150.81     1175.11     87.58 o 
  -2   8   1       23.32       49.53     23.67 o 
  -1   8   1       11.63       -2.82     20.38 o 
   0   8   1        6.93       -7.75     20.76 o 
   1   8   1      234.06      188.66     30.13 o 
   2   8   1       27.01       -4.14     21.97 o 
   3   8   1       48.42       49.97     24.92 o 
   4   8   1       13.67       13.23     29.76 o 
   5   8   1      432.06      410.01    238.60 o 
   6   8   1        2.82      -29.00     39.65 o 
   7   8   1      307.26      226.87    110.46 o 
  -3   9   1      180.89      121.90     60.39 o 
  -2   9   1      134.48       76.32     33.41 o 
  -1   9   1      200.92      171.04     39.15 o 
   0   9   1       18.13       -9.23     20.09 o 
   1   9   1       41.94       62.66     34.29 o 
   2   9   1        3.25      -11.39     25.19 o 
   3   9   1       54.23        3.19     29.04 o 
 -14   0   2       40.46       27.66     48.42 o 
 -12   0   2      869.96      849.47     72.52 o 
 -10   0   2       62.68       39.97     34.48 o 
  -8   0   2     3525.69     3345.76     74.57 o 
  -6   0   2     8142.27     8247.18    180.11 o 
  -4   0   2       29.28       25.49      9.04 o 
  -2   0   2    16279.92    17397.17    239.54 o 
   0   0   2        1.34        1.29      7.98 o 
   2   0   2    39488.41    42112.73    447.48 o 
   4   0   2      934.52      985.75     23.89 o 
   6   0   2      890.01      844.03     34.72 o 
   8   0   2      952.12      903.06     45.76 o 
  10   0   2     1022.46     1023.35     50.20 o 
  12   0   2     2135.80     2152.23     78.33 o 
  14   0   2       20.77        3.22     45.98 o 
 -14   1   2      346.17      398.54     55.94 o 
 -13   1   2        5.10       -7.51     30.43 o 
 -12   1   2        1.06      -11.25     26.95 o 
 -11   1   2      147.68       96.07     29.28 o 
 -10   1   2       32.07        0.61     22.14 o 
  -9   1   2      367.19      405.77     40.12 o 
  -8   1   2      122.93       78.07     22.18 o 
  -7   1   2     4084.08     4007.63     72.28 o 
  -6   1   2     1181.87     1228.36     33.21 o 
  -5   1   2     5163.86     5277.98    118.90 o 
  -4   1   2        8.49       -5.64      5.40 o 
  -3   1   2     5346.60     5670.88     64.01 o 
  -2   1   2    12265.66    13467.04    131.67 o 
  -1   1   2     2181.26     2623.14     33.40 o 
   0   1   2     8511.61     9330.51    116.27 o 
   1   1   2     9610.51     9685.73    141.66 o 
   2   1   2    12902.48    14278.73    121.36 o 
   3   1   2      331.66      271.98     20.40 o 
   4   1   2      332.27      349.00      9.96 o 
   5   1   2     1435.36     1368.39     33.99 o 
   6   1   2      883.19      884.69     25.08 o 
   7   1   2      426.99      438.77     22.61 o 
   8   1   2       14.86       12.03     12.81 o 
   9   1   2       53.33       29.28     15.01 o 
  10   1   2      289.84      305.26     30.70 o 
  11   1   2     1458.09     1381.21     68.30 o 
  12   1   2      169.27      117.48     27.41 o 
  13   1   2      119.82       96.68     34.72 o 
  14   1   2       53.36       48.91     28.85 o 
 -14   2   2      140.44      123.57     43.01 o 
 -13   2   2      213.50      233.20    105.29 o 
 -12   2   2      333.84      447.37     52.08 o 
 -11   2   2      195.22      246.84     39.00 o 
 -10   2   2      147.59      128.76     24.33 o 
  -9   2   2      809.05      747.51     35.00 o 
  -8   2   2       42.83       23.65     16.07 o 
  -7   2   2       85.69       68.19     16.37 o 
  -6   2   2      112.02       78.14      9.97 o 
  -5   2   2     2986.99     3024.94     55.56 o 
  -4   2   2    13313.50    13711.03    141.41 o 
  -3   2   2       54.20       75.60      9.80 o 
  -2   2   2     4774.26     4795.14     56.15 o 
  -1   2   2     3668.92     3913.09     41.03 o 
   0   2   2      258.54      216.07     11.97 o 
   1   2   2     8468.17     9252.39    200.99 o 
   2   2   2      330.02      295.18     11.68 o 
   3   2   2      236.28      233.37     14.43 o 
   4   2   2      159.28      166.55     10.32 o 
   5   2   2     1706.95     1651.08     57.03 o 
   6   2   2     4559.38     4603.50    123.35 o 
   7   2   2      783.83      690.16     45.28 o 
   8   2   2      528.43      581.82     35.24 o 
   9   2   2      264.71      226.01     27.09 o 
  10   2   2      432.94      450.26     35.58 o 
  11   2   2      676.74      735.00     46.68 o 
  12   2   2       67.02       34.20     24.10 o 
  13   2   2       13.87        8.61     24.33 o 
  14   2   2        2.01      -25.44     26.58 o 
 -14   3   2       76.35       94.34     46.06 o 
 -13   3   2      466.34      602.90    107.82 o 
 -12   3   2       14.22       11.03     24.99 o 
 -11   3   2     1148.85     1065.31     72.00 o 
 -10   3   2       66.66       41.28     22.12 o 
  -9   3   2        1.99        2.35     18.06 o 
  -8   3   2      325.37      323.07     38.63 o 
  -7   3   2      848.72      754.01     32.24 o 
  -6   3   2     3910.00     4014.69     85.40 o 
  -5   3   2       26.84       35.17     13.30 o 
  -4   3   2     2100.90     2193.49     37.24 o 
  -3   3   2    10923.75    11154.08    120.05 o 
  -2   3   2        5.02        0.50      6.74 o 
  -1   3   2     6422.57     6822.35     69.24 o 
   0   3   2      485.84      437.07     18.39 o 
   1   3   2       58.12       56.59     11.15 o 
   2   3   2     1267.82     1168.05     26.84 o 
   3   3   2      169.64      142.61     14.85 o 
   4   3   2      358.33      350.30     22.42 o 
   5   3   2     2198.56     2213.10     38.39 o 
   6   3   2     1469.76     1419.49     76.28 o 
   7   3   2     3708.57     3727.52     81.85 o 
   8   3   2        2.95      -17.90     14.29 o 
   9   3   2     1059.53     1090.87     42.92 o 
  10   3   2      139.53      114.61     25.53 o 
  11   3   2        3.74      -21.53     20.67 o 
  12   3   2      365.93      355.86     38.29 o 
  13   3   2        3.07        5.92     26.82 o 
  14   3   2       11.52      -24.06     27.70 o 
 -13   4   2        4.63       10.28     30.79 o 
 -12   4   2      985.79     1052.12     78.78 o 
 -11   4   2       14.14      -12.86     24.46 o 
 -10   4   2      302.92      414.51     37.89 o 
  -9   4   2        0.55      -11.58     18.78 o 
  -8   4   2      310.73      351.60     40.14 o 
  -7   4   2       25.96       18.23     18.05 o 
  -6   4   2      550.33      552.16     33.04 o 
  -5   4   2      120.05      130.65     19.49 o 
  -4   4   2     3004.51     3050.67     59.13 o 
  -3   4   2       88.56      119.78     25.59 o 
  -2   4   2    15511.36    16411.74    184.00 o 
  -1   4   2      776.26      782.32     39.62 o 
   0   4   2     2604.80     2709.23    118.15 o 
   1   4   2       39.54       40.06     16.56 o 
   2   4   2     1519.84     1585.59     41.33 o 
   3   4   2       68.56       61.93     12.91 o 
   4   4   2      340.93      351.00     27.91 o 
   5   4   2       30.86       -0.88     12.88 o 
   6   4   2     1563.04     1532.41     45.80 o 
   7   4   2        8.62       -4.90     15.05 o 
   8   4   2     2260.15     2116.83     60.60 o 
   9   4   2      301.31      267.67     31.32 o 
  10   4   2      112.94       96.38     26.11 o 
  11   4   2       19.27       -4.94     22.63 o 
  12   4   2      114.95      120.05     31.40 o 
  13   4   2       32.08       -9.59     29.28 o 
 -12   5   2        1.22       -1.07     26.23 o 
 -11   5   2      392.12      430.37    106.00 o 
 -10   5   2      146.78      142.91     49.66 o 
  -9   5   2       76.01       37.77     23.73 o 
  -8   5   2      103.30       80.21     24.17 o 
  -7   5   2       48.91       15.60     18.86 o 
  -6   5   2        2.29      -13.19     15.36 o 
  -5   5   2        1.82       -0.39     14.47 o 
  -4   5   2     1496.68     1480.90     42.68 o 
  -3   5   2      993.83      914.56     32.24 o 
  -2   5   2       62.76       47.08     13.70 o 
  -1   5   2     3437.11     3478.87     91.82 o 
   0   5   2      579.98      519.47     53.80 o 
   1   5   2       18.09      -12.33     15.19 o 
   2   5   2      869.46      837.73     33.55 o 
   3   5   2       12.78       -2.02     11.72 o 
   4   5   2        2.01      -19.21     12.80 o 
   5   5   2       39.39       52.97     18.02 o 
   6   5   2      195.96      225.26     28.12 o 
   7   5   2     1051.86     1068.82     43.30 o 
   8   5   2        0.59      -10.67     19.39 o 
   9   5   2      428.32      445.77     41.15 o 
  10   5   2      410.16      414.66     40.73 o 
  11   5   2        0.72      -31.87     23.36 o 
  12   5   2        3.08      -18.67     25.93 o 
 -11   6   2       47.85       45.11     35.25 o 
 -10   6   2       15.14        3.63     29.47 o 
  -9   6   2      248.63      230.82    107.43 o 
  -8   6   2      121.66      114.84     40.94 o 
  -7   6   2        0.78       24.96     27.04 o 
  -6   6   2      460.03      364.78     89.44 o 
  -5   6   2        9.86       -6.19     23.03 o 
  -4   6   2      105.73       71.41     28.60 o 
  -3   6   2     1317.08     1432.18    118.84 o 
  -2   6   2      161.50      179.95     31.28 o 
  -1   6   2       27.38        6.71     16.64 o 
   0   6   2      676.06      724.60     43.85 o 
   1   6   2      154.69      173.81     38.32 o 
   2   6   2      510.19      561.96     38.22 o 
   3   6   2        0.08      -18.21     12.14 o 
   4   6   2      346.55      366.18     32.34 o 
   5   6   2      277.38      281.87     34.88 o 
   6   6   2       35.05       13.34     21.02 o 
   7   6   2      885.53      838.83     42.72 o 
   8   6   2      171.56      188.34     38.27 o 
   9   6   2       90.71      131.55     30.11 o 
  10   6   2       90.58       66.67     28.53 o 
  11   6   2       33.41       22.07     28.72 o 
  -9   7   2       41.92       37.38     31.49 o 
  -8   7   2       46.74      -18.47     24.85 o 
  -7   7   2      498.02      654.97     89.55 o 
  -6   7   2        0.34      -23.76     25.57 o 
  -5   7   2      538.33      488.97    186.90 o 
  -4   7   2       43.91       80.33     31.67 o 
  -3   7   2        7.48        4.01     26.81 o 
  -2   7   2        1.41      -23.79     18.46 o 
  -1   7   2       56.83       49.78     22.16 o 
   0   7   2      266.67      238.02     60.21 o 
   1   7   2      706.28      588.71     75.74 o 
   2   7   2        3.18      -19.03     18.81 o 
   3   7   2     1277.22     1372.53     43.98 o 
   4   7   2       91.30      100.40     27.17 o 
   5   7   2      125.73       88.05     28.72 o 
   6   7   2      699.52      719.31     81.83 o 
   7   7   2        8.75        0.89     25.01 o 
   8   7   2        9.84      -26.49     28.41 o 
   9   7   2        0.89       -9.94     32.40 o 
  -7   8   2        1.14      -47.99     47.78 o 
  -6   8   2      426.57      337.80    175.17 o 
  -5   8   2       40.66        5.12     27.94 o 
  -4   8   2       27.36       19.37     27.04 o 
  -3   8   2       21.87       -6.13     26.93 o 
  -2   8   2       78.52       20.47     22.34 o 
  -1   8   2       13.28      -10.16     20.12 o 
   0   8   2       38.86       25.63     22.39 o 
   1   8   2        0.08       -8.80     20.31 o 
   2   8   2      464.43      428.90     67.73 o 
   3   8   2        9.71      -32.83     21.89 o 
   4   8   2      719.41     1072.35    113.44 o 
   5   8   2        0.05       -1.54     31.52 o 
   6   8   2        7.81       19.52     34.96 o 
   7   8   2        4.05      -14.76     32.29 o 
  -3   9   2        0.58      -30.67     25.87 o 
  -2   9   2        4.10      -34.94     32.25 o 
  -1   9   2        8.13      -30.23     22.20 o 
   0   9   2      116.01      120.35     26.36 o 
   1   9   2        6.97      -23.09     19.34 o 
   2   9   2       46.96       -7.93     36.01 o 
   3   9   2       97.63       17.22     38.75 o 
 -13   0   3       87.27      100.14     51.76 o 
 -11   0   3       67.89       24.19     35.17 o 
  -9   0   3     3056.12     2865.60    114.12 o 
  -7   0   3        9.32        2.23     12.90 o 
  -5   0   3     1043.18      986.96     47.80 o 
  -3   0   3       14.76       11.28      8.04 o 
  -1   0   3     4476.30     5384.51     84.57 o 
   1   0   3    41869.64    42821.68    572.01 o 
   3   0   3     2594.56     2569.19     41.26 o 
   5   0   3     2744.24     2681.76     47.14 o 
   7   0   3      135.44      127.51     16.09 o 
   9   0   3     5181.81     5251.13    164.54 o 
  11   0   3      779.18      861.00     55.58 o 
  13   0   3      512.00      614.08     64.82 o 
 -14   1   3        1.91       -7.35     34.63 o 
 -13   1   3      280.51      286.28     47.57 o 
 -12   1   3      402.89      380.45     48.43 o 
 -11   1   3        6.83      -29.66     25.05 o 
 -10   1   3      583.14      693.61     97.20 o 
  -9   1   3      895.87      858.92     36.18 o 
  -8   1   3     1801.42     1854.67     48.08 o 
  -7   1   3     3731.03     3804.94     57.65 o 
  -6   1   3        4.29       -6.23      8.13 o 
  -5   1   3      872.51      918.05     22.83 o 
  -4   1   3      268.92      246.79     15.24 o 
  -3   1   3       24.79       29.75      6.82 o 
  -2   1   3       59.55       81.63      8.06 o 
  -1   1   3      372.57      291.14     12.34 o 
   0   1   3    15823.79    16301.64    189.22 o 
   1   1   3    20548.37    22324.64    214.07 o 
   2   1   3       29.88       14.30      4.08 o 
   3   1   3      619.98      622.09     15.55 o 
   4   1   3      776.38      808.86     16.02 o 
   5   1   3      499.93      480.98     13.29 o 
   6   1   3       65.45       59.11      8.43 o 
   7   1   3     1330.35     1277.56     33.43 o 
   8   1   3     2399.88     2283.32     86.35 o 
   9   1   3      541.65      598.57     31.98 o 
  10   1   3     1976.07     1881.15     65.59 o 
  11   1   3      146.76      135.71     26.45 o 
  12   1   3        1.15        1.45     21.66 o 
  13   1   3       27.08       -7.62     25.62 o 
  14   1   3      128.15       79.90     32.93 o 
 -14   2   3      154.52       93.66     40.60 o 
 -13   2   3      219.78      268.12     47.96 o 
 -12   2   3      300.58      264.94     46.38 o 
 -11   2   3      205.87      176.56     36.61 o 
 -10   2   3       41.42        8.25     28.56 o 
  -9   2   3       73.41       89.10     26.74 o 
  -8   2   3     3186.04     3053.21     76.54 o 
  -7   2   3      584.70      552.85     27.05 o 
  -6   2   3     1405.46     1264.57     35.90 o 
  -5   2   3     2690.06     2588.20     75.02 o 
  -4   2   3     1982.11     2101.89     35.04 o 
  -3   2   3     6400.75     6511.27     74.94 o 
  -2   2   3       51.79       38.64      6.88 o 
  -1   2   3      698.39      648.01     23.11 o 
   0   2   3       96.03       92.27     10.86 o 
   1   2   3       73.52       62.47      7.71 o 
   2   2   3     5404.53     5401.17     98.39 o 
   3   2   3      942.30      853.50     18.31 o 
   4   2   3      950.74      881.77     19.55 o 
   5   2   3     2314.20     2105.81     41.84 o 
   6   2   3     1124.18     1119.57     23.50 o 
   7   2   3     3609.07     3631.82     70.23 o 
   8   2   3     1105.63     1107.42     40.06 o 
   9   2   3      514.85      566.82     37.64 o 
  10   2   3      110.00       80.59     28.84 o 
  11   2   3      188.60      196.11     29.38 o 
  12   2   3      155.87      208.85     31.79 o 
  13   2   3        3.40       12.37     25.21 o 
  14   2   3        1.32      -37.08     25.66 o 
 -13   3   3      150.61      156.03     43.85 o 
 -12   3   3       34.14       16.46     31.25 o 
 -11   3   3        4.18       -1.29     28.08 o 
 -10   3   3      172.16      208.40     29.49 o 
  -9   3   3       92.46      128.12     23.69 o 
  -8   3   3       33.34       27.92     20.37 o 
  -7   3   3      320.85      373.95     28.28 o 
  -6   3   3     4983.75     4841.86     67.27 o 
  -5   3   3     4205.47     4217.81     61.18 o 
  -4   3   3    11730.98    12358.63    133.25 o 
  -3   3   3     3057.02     3116.41     83.62 o 
  -2   3   3     1743.06     1706.93     29.72 o 
  -1   3   3     1455.06     1473.44     22.91 o 
   0   3   3      713.47      693.22     23.44 o 
   1   3   3     4890.44     5181.45    134.22 o 
   2   3   3      361.85      367.08     13.73 o 
   3   3   3      711.86      691.94     19.30 o 
   4   3   3     6911.54     7087.57     79.01 o 
   5   3   3       12.73        5.99      9.57 o 
   6   3   3     3800.85     3698.43    108.47 o 
   7   3   3       28.77       25.82     16.22 o 
   8   3   3       64.88       66.90     19.14 o 
   9   3   3       98.45       97.64     30.42 o 
  10   3   3       16.56       -5.68     20.43 o 
  11   3   3       79.34       55.75     27.92 o 
  12   3   3       69.17       18.97     23.68 o 
  13   3   3       33.67       11.06     27.89 o 
 -13   4   3       21.51        0.74     37.85 o 
 -12   4   3        5.69      -45.81     31.66 o 
 -11   4   3        9.38       -4.03     23.76 o 
 -10   4   3        2.01      -28.72     19.15 o 
  -9   4   3      244.49      259.37     36.93 o 
  -8   4   3        4.21       -6.63     17.12 o 
  -7   4   3     1607.36     1532.48     46.75 o 
  -6   4   3      362.29      370.70     28.19 o 
  -5   4   3     7035.99     7199.51     91.87 o 
  -4   4   3     1421.02     1467.90     32.60 o 
  -3   4   3     1505.13     1492.39     31.71 o 
  -2   4   3        7.91        2.09      8.44 o 
  -1   4   3      299.98      296.37     26.75 o 
   0   4   3       12.07      -13.90      9.75 o 
   1   4   3     1844.33     1999.74     47.06 o 
   2   4   3        3.08       -7.43      9.08 o 
   3   4   3     2982.57     2954.96     45.28 o 
   4   4   3       36.87       18.67     10.66 o 
   5   4   3     2992.48     3035.42     65.12 o 
   6   4   3        3.13      -13.55     13.16 o 
   7   4   3       78.43       78.56     21.30 o 
   8   4   3      136.08      121.01     24.35 o 
   9   4   3      384.05      416.16     37.08 o 
  10   4   3        9.27       -7.75     20.44 o 
  11   4   3       23.84        3.25     24.94 o 
  12   4   3        0.09       14.71     26.67 o 
  13   4   3      283.26      287.90     42.44 o 
 -12   5   3        8.58      -24.44     29.30 o 
 -11   5   3       33.97       56.13     37.32 o 
 -10   5   3       51.88       17.70     32.11 o 
  -9   5   3      190.59      215.52     41.62 o 
  -8   5   3       23.74      -21.57     25.00 o 
  -7   5   3        1.26        0.86     24.58 o 
  -6   5   3      848.62      760.04     76.36 o 
  -5   5   3      589.67      659.04     84.90 o 
  -4   5   3      996.44      957.22     46.09 o 
  -3   5   3      861.52      804.49     47.30 o 
  -2   5   3      368.08      453.21     39.09 o 
  -1   5   3       25.19       24.29     13.62 o 
   0   5   3        5.79      -17.89     18.74 o 
   1   5   3     1418.33     1410.31     52.75 o 
   2   5   3      473.33      455.93     30.97 o 
   3   5   3      622.65      607.29     25.68 o 
   4   5   3     1227.69     1170.15     33.10 o 
   5   5   3       53.42       21.40     17.66 o 
   6   5   3      120.98       77.68     22.46 o 
   7   5   3      328.58      384.02     34.77 o 
   8   5   3       15.84        4.23     21.09 o 
   9   5   3        0.86        3.72     23.24 o 
  10   5   3       34.00       11.61     25.04 o 
  11   5   3      265.29      174.27     36.26 o 
  12   5   3       27.05       23.23     30.10 o 
 -11   6   3        8.63       13.73     31.25 o 
 -10   6   3       32.90       12.59     30.61 o 
  -9   6   3       25.34       -8.00     27.80 o 
  -8   6   3      100.76      107.48     34.44 o 
  -7   6   3       74.47       64.33     30.84 o 
  -6   6   3       24.83       11.70     31.41 o 
  -5   6   3      119.16      109.10     32.77 o 
  -4   6   3      703.30      771.96     46.71 o 
  -3   6   3       10.60       -0.59     21.51 o 
  -2   6   3      224.26      283.61     50.97 o 
  -1   6   3      856.36      795.96     36.73 o 
   0   6   3      212.28      214.99     51.72 o 
   1   6   3      625.70      637.32     67.23 o 
   2   6   3      518.44      590.64     47.02 o 
   3   6   3      331.46      352.07     28.03 o 
   4   6   3       33.35       17.87     18.76 o 
   5   6   3      111.57      109.15     26.00 o 
   6   6   3      439.23      481.52     40.33 o 
   7   6   3       29.06       19.29     24.44 o 
   8   6   3      102.59       95.29     29.17 o 
   9   6   3      317.48      293.05     40.07 o 
  10   6   3       39.35       34.48     30.33 o 
  11   6   3       37.76       10.61     29.28 o 
  -9   7   3       55.58       53.60     36.50 o 
  -8   7   3       94.99       61.78     37.50 o 
  -7   7   3        7.62      -15.62     28.36 o 
  -6   7   3        7.66        8.07     28.00 o 
  -5   7   3       29.70       41.51     28.82 o 
  -4   7   3       24.13      -22.55     28.52 o 
  -3   7   3      189.68      206.99     66.50 o 
  -2   7   3      866.11      777.97    141.40 o 
  -1   7   3       24.41        8.30     18.24 o 
   0   7   3      636.39      750.62     55.89 o 
   1   7   3      116.14      106.49     33.83 o 
   2   7   3      121.19       83.53     25.81 o 
   3   7   3      122.63      118.48     23.32 o 
   4   7   3       83.20       67.42     25.25 o 
   5   7   3       10.15        5.36     22.98 o 
   6   7   3        0.48      -17.31     22.87 o 
   7   7   3       71.00       87.62     29.35 o 
   8   7   3      460.21      483.55     47.19 o 
   9   7   3       26.65      -31.89     33.36 o 
  -7   8   3        7.17        0.17     30.05 o 
  -6   8   3       20.29       22.24     30.91 o 
  -5   8   3       40.64        7.17     34.05 o 
  -4   8   3        1.01       -6.71     28.09 o 
  -3   8   3      370.87      435.42    264.01 o 
  -2   8   3        1.60      -23.82     23.46 o 
  -1   8   3     1386.96     1315.51     73.17 o 
   0   8   3       36.97       50.11     32.22 o 
   1   8   3      250.04      176.38     42.87 o 
   2   8   3        0.03        3.58     23.77 o 
   3   8   3       68.97       29.96     25.68 o 
   4   8   3       13.45        4.46     31.94 o 
   5   8   3       27.41      -16.51     30.92 o 
   6   8   3       15.04      -26.50     50.48 o 
   7   8   3      165.25      214.44     73.81 o 
  -2   9   3      200.35      207.29     77.35 o 
  -1   9   3        0.14      -19.19     24.43 o 
   0   9   3      177.16      185.09     38.16 o 
   1   9   3       12.96       -7.26     31.52 o 
   2   9   3       15.54       15.51     59.38 o 
 -14   0   4      853.73      998.63    112.54 o 
 -12   0   4      355.30      395.81     70.08 o 
 -10   0   4      436.49      518.89     65.15 o 
  -8   0   4      930.06      886.86     39.42 o 
  -6   0   4     3474.86     3477.57     74.79 o 
  -4   0   4    13855.23    14962.98    220.58 o 
  -2   0   4      613.97      771.36     61.20 o 
   0   0   4    18414.53    20068.01    277.66 o 
   2   0   4     6158.21     6266.29     80.53 o 
   4   0   4     2401.99     2384.03     67.58 o 
   6   0   4    13223.09    13899.28    172.42 o 
   8   0   4      138.39      141.06     26.29 o 
  10   0   4      186.65      216.90     33.05 o 
  12   0   4      121.73       65.11     30.36 o 
  14   0   4       77.71       77.04     37.23 o 
 -14   1   4        1.42      -21.98     34.74 o 
 -13   1   4      742.94      810.64     69.50 o 
 -12   1   4      115.77      141.56     37.73 o 
 -11   1   4       10.64      -13.13     23.07 o 
 -10   1   4      116.32       79.35     28.56 o 
  -9   1   4       78.96       74.67     20.02 o 
  -8   1   4      402.78      427.04     29.71 o 
  -7   1   4      133.79      131.77     18.16 o 
  -6   1   4     1200.21     1232.26     29.22 o 
  -5   1   4     5956.40     6093.74     90.55 o 
  -4   1   4       12.51        0.67      7.28 o 
  -3   1   4     4696.09     4727.10     60.51 o 
  -2   1   4     4200.95     4382.83     64.45 o 
  -1   1   4        1.32       -2.38      4.70 o 
   0   1   4     1811.75     2073.80     39.75 o 
   1   1   4       80.24       48.17      6.67 o 
   2   1   4     1260.74     1424.68     21.08 o 
   3   1   4      111.08      147.30      8.81 o 
   4   1   4      496.64      452.81     12.89 o 
   5   1   4     6624.26     6604.91     65.82 o 
   6   1   4      434.64      464.76     15.23 o 
   7   1   4     4274.80     4186.91     51.93 o 
   8   1   4     1089.69     1079.96     28.45 o 
   9   1   4        8.97        3.41     13.84 o 
  10   1   4      119.20      125.13     20.79 o 
  11   1   4       46.33       -1.21     16.52 o 
  12   1   4       15.27      -16.34     21.24 o 
  13   1   4        3.75      -12.61     24.21 o 
  14   1   4      155.04      141.22     33.42 o 
 -14   2   4       44.71       70.87     40.20 o 
 -13   2   4      293.96      302.99    128.51 o 
 -12   2   4        9.48       29.17     30.40 o 
 -11   2   4      409.27      470.71     51.81 o 
 -10   2   4      139.74      104.72     27.23 o 
  -9   2   4       30.39        1.19     15.91 o 
  -8   2   4      568.87      621.52     32.11 o 
  -7   2   4     2086.23     2155.65     43.10 o 
  -6   2   4      324.30      308.23     20.44 o 
  -5   2   4     1344.23     1353.64     31.07 o 
  -4   2   4     2781.10     2741.89     49.57 o 
  -3   2   4     1424.12     1302.71     53.25 o 
  -2   2   4     3980.10     3877.55     53.34 o 
  -1   2   4     2220.68     2262.07     51.78 o 
   0   2   4      602.31      513.45     11.92 o 
   1   2   4      376.28      390.94     13.16 o 
   2   2   4       19.53        4.62      4.85 o 
   3   2   4     2393.91     2378.73     30.48 o 
   4   2   4      215.79      194.02     11.42 o 
   5   2   4      135.82      132.58     10.92 o 
   6   2   4     1873.09     1846.24     30.16 o 
   7   2   4      633.01      647.08     22.34 o 
   8   2   4      970.55      964.08     37.39 o 
   9   2   4      236.00      255.95     36.29 o 
  10   2   4       41.88       26.19     20.02 o 
  11   2   4      116.17       60.81     25.71 o 
  12   2   4        2.10        3.85     23.92 o 
  13   2   4      366.49      406.62     44.74 o 
  14   2   4       54.07        9.52     27.90 o 
 -13   3   4       37.60       21.16     35.06 o 
 -12   3   4      133.54      129.38     54.85 o 
 -11   3   4       12.57        7.28     24.15 o 
 -10   3   4      101.11      114.38     34.54 o 
  -9   3   4      992.87      935.03     50.98 o 
  -8   3   4       69.38       77.59     26.61 o 
  -7   3   4     1048.11      928.26     34.90 o 
  -6   3   4     3218.10     3224.43     52.65 o 
  -5   3   4        8.14       -0.15     10.34 o 
  -4   3   4     1227.57     1424.00     41.51 o 
  -3   3   4       30.36       15.07      8.71 o 
  -2   3   4      772.33      817.79     20.89 o 
  -1   3   4     2868.62     2923.24     46.66 o 
   0   3   4     1477.92     1583.30     26.59 o 
   1   3   4     2281.66     2273.13     39.28 o 
   2   3   4      612.72      586.48     17.21 o 
   3   3   4     1976.08     1965.33     30.53 o 
   4   3   4     2703.12     2828.14     42.60 o 
   5   3   4        7.21      -11.82      7.88 o 
   6   3   4       29.29       20.74     12.34 o 
   7   3   4      561.80      628.97     34.16 o 
   8   3   4        9.24        5.58     19.70 o 
   9   3   4      287.69      272.93     46.11 o 
  10   3   4       34.60       21.02     22.17 o 
  11   3   4      259.84      267.24     36.06 o 
  12   3   4       80.02       67.52     30.01 o 
  13   3   4       43.54       10.19     27.99 o 
 -13   4   4        0.90      -17.76     38.91 o 
 -12   4   4       17.19      -12.78     26.13 o 
 -11   4   4       10.99      -33.63     29.61 o 
 -10   4   4      579.52      678.53     87.13 o 
  -9   4   4      225.91      168.42     27.84 o 
  -8   4   4      830.76      796.67     36.35 o 
  -7   4   4       74.81       49.90     19.81 o 
  -6   4   4       28.24       13.11     15.32 o 
  -5   4   4       13.69        4.74     11.76 o 
  -4   4   4     1211.97     1125.27     28.80 o 
  -3   4   4       49.36       63.78     11.52 o 
  -2   4   4      111.12      114.09     18.92 o 
  -1   4   4        5.89      -10.19      6.80 o 
   0   4   4     7854.08     7972.76    116.12 o 
   1   4   4      150.21      174.82     20.66 o 
   2   4   4     3084.06     3012.11     47.83 o 
   3   4   4      492.19      515.34     20.05 o 
   4   4   4      236.13      240.25     19.59 o 
   5   4   4        1.81       -3.89     13.91 o 
   6   4   4       59.15       34.45     16.59 o 
   7   4   4      196.71      172.28     25.80 o 
   8   4   4      499.17      480.88     37.95 o 
   9   4   4      187.81      170.82     29.43 o 
  10   4   4      968.75     1022.58     48.79 o 
  11   4   4       14.63        4.08     25.07 o 
  12   4   4      234.50      244.86     51.45 o 
  13   4   4       26.34      -22.51     30.63 o 
 -12   5   4       87.97       79.36     42.04 o 
 -11   5   4      124.03       68.57     37.50 o 
 -10   5   4       27.35        3.66     31.16 o 
  -9   5   4      554.00      623.63    151.65 o 
  -8   5   4      375.75      444.47    137.63 o 
  -7   5   4     1786.47     1923.00     85.92 o 
  -6   5   4        6.58        3.60     23.06 o 
  -5   5   4       35.87       37.21     22.69 o 
  -4   5   4      284.90      248.52     27.21 o 
  -3   5   4        7.45        6.71     14.64 o 
  -2   5   4     2403.92     2559.89     61.09 o 
  -1   5   4      556.99      535.48     23.22 o 
   0   5   4      114.32       72.75     14.92 o 
   1   5   4     1583.43     1595.91     46.76 o 
   2   5   4        9.52       -6.31     11.05 o 
   3   5   4      742.56      745.90     27.40 o 
   4   5   4      770.57      711.72     27.12 o 
   5   5   4      135.20      116.13     22.49 o 
   6   5   4      101.07       45.37     21.21 o 
   7   5   4       10.57      -26.96     18.59 o 
   8   5   4     1128.95     1166.98     72.20 o 
   9   5   4      327.60      391.69     38.96 o 
  10   5   4       66.99       74.28     30.12 o 
  11   5   4      241.45      230.91     37.37 o 
  12   5   4        9.11      -29.95     32.79 o 
 -10   6   4       35.13       11.17     31.31 o 
  -9   6   4       12.52       -4.51     29.72 o 
  -8   6   4      204.47      208.03     43.66 o 
  -7   6   4      237.12      288.06     97.03 o 
  -6   6   4     1668.81     1509.46     66.06 o 
  -5   6   4      722.01      733.18     50.14 o 
  -4   6   4      833.88      837.68     47.81 o 
  -3   6   4       37.55       37.55     26.33 o 
  -2   6   4      145.78      173.64     30.98 o 
  -1   6   4      577.37      553.84     30.16 o 
   0   6   4       45.25       56.52     18.83 o 
   1   6   4        0.73       -8.41     20.64 o 
   2   6   4       92.24       71.56     21.08 o 
   3   6   4      797.19      824.66     28.15 o 
   4   6   4       88.16       59.85     22.80 o 
   5   6   4      835.80      830.64     47.81 o 
   6   6   4        7.68      -23.45     20.46 o 
   7   6   4       66.52       85.73     26.86 o 
   8   6   4        4.60      -17.05     22.08 o 
   9   6   4      555.04      702.31     64.43 o 
  10   6   4       28.43       32.66     35.87 o 
  -9   7   4      122.82       76.39     38.42 o 
  -8   7   4      154.18       67.72     31.73 o 
  -7   7   4        0.31      -19.21     27.92 o 
  -6   7   4      209.05      168.03     39.13 o 
  -5   7   4      894.67      892.27     75.22 o 
  -4   7   4       20.78       -7.46     29.66 o 
  -3   7   4      948.61      948.83     61.95 o 
  -2   7   4      289.18      324.04     76.77 o 
  -1   7   4       34.29        7.08     19.32 o 
   0   7   4       35.76       37.91     21.24 o 
   1   7   4      155.82       74.11     49.79 o 
   2   7   4       54.53       60.44     22.18 o 
   3   7   4       41.49       11.77     18.55 o 
   4   7   4      300.28      286.44     35.20 o 
   5   7   4      778.14      747.17     78.79 o 
   6   7   4       12.61      -42.94     28.63 o 
   7   7   4      162.23      197.49     41.26 o 
   8   7   4      115.19      113.56     49.06 o 
   9   7   4       41.77       23.87     39.59 o 
  -6   8   4       69.02       73.45     38.78 o 
  -5   8   4       10.53      -15.22     29.36 o 
  -4   8   4      824.63      837.42     75.01 o 
  -3   8   4       10.70      -22.43     26.13 o 
  -2   8   4      280.11      253.18     74.39 o 
  -1   8   4       47.26       37.11     23.42 o 
   0   8   4       92.98       95.38     47.86 o 
   1   8   4       19.48       29.57     28.50 o 
   2   8   4      133.30      124.29     77.24 o 
   3   8   4       79.96       66.37     35.84 o 
   4   8   4      443.76      383.11     77.71 o 
   5   8   4        4.60      -11.06     51.25 o 
   6   8   4      625.31      687.78    103.79 o 
  -1   9   4       13.98      -10.12     40.44 o 
   1   9   4        5.26      -25.13     33.89 o 
 -13   0   5      132.12      191.79     59.83 o 
 -11   0   5       41.99        6.48     36.71 o 
  -9   0   5     1420.56     1285.02     49.83 o 
  -7   0   5    12795.38    12793.85    231.61 o 
  -5   0   5     3610.90     3600.59     88.80 o 
  -3   0   5     2662.38     2816.63     63.37 o 
  -1   0   5      943.98      847.79     25.45 o 
   1   0   5     7550.16     7661.12     90.47 o 
   3   0   5    36592.36    38698.01    421.27 o 
   5   0   5     1518.82     1559.17     37.00 o 
   7   0   5     2212.10     2134.75     48.52 o 
   9   0   5      124.44      124.89     28.33 o 
  11   0   5      919.32      830.31     73.81 o 
  13   0   5      938.94      881.73     60.14 o 
 -14   1   5        2.12        5.09     34.18 o 
 -13   1   5       13.61      -12.29     32.42 o 
 -12   1   5      166.19      207.54     42.68 o 
 -11   1   5      790.03      761.66     48.98 o 
 -10   1   5      134.19      234.36     67.63 o 
  -9   1   5      124.03      167.18     24.26 o 
  -8   1   5     2358.85     2272.62     46.25 o 
  -7   1   5      287.15      220.04     34.54 o 
  -6   1   5     4840.70     5004.94     74.52 o 
  -5   1   5     4171.43     4313.35     80.98 o 
  -4   1   5      607.52      519.54     21.54 o 
  -3   1   5        7.77        1.82      7.11 o 
  -2   1   5      487.91      483.21     15.39 o 
  -1   1   5     1555.43     1509.20     25.86 o 
   0   1   5      906.44      863.80     24.58 o 
   1   1   5       64.93       43.10      7.33 o 
   2   1   5    19453.43    19856.30    190.57 o 
   3   1   5     1229.61     1196.56     20.25 o 
   4   1   5     6459.49     6568.93     86.77 o 
   5   1   5     1577.90     1560.94     26.50 o 
   6   1   5      292.88      304.73     15.00 o 
   7   1   5       59.64       53.57     14.18 o 
   8   1   5      250.43      223.24     26.13 o 
   9   1   5      163.70      145.14     21.69 o 
  10   1   5       10.88       -1.11     16.96 o 
  11   1   5      175.94      206.56     26.21 o 
  12   1   5      608.84      668.58     40.96 o 
  13   1   5       99.89      105.93     31.39 o 
  14   1   5       16.12       -1.39     29.60 o 
 -14   2   5      119.78      117.37     45.87 o 
 -13   2   5       12.26      -22.15     32.04 o 
 -12   2   5      102.43       75.54     35.98 o 
 -11   2   5      177.76      213.67     40.29 o 
 -10   2   5     1081.27     1095.11     45.74 o 
  -9   2   5       89.24      105.87     22.68 o 
  -8   2   5      609.43      637.77     32.81 o 
  -7   2   5       60.73       50.29     14.52 o 
  -6   2   5     2898.96     2667.93     49.04 o 
  -5   2   5       39.87       33.62     11.21 o 
  -4   2   5     1760.28     1595.88     42.99 o 
  -3   2   5     2175.31     2075.52     37.72 o 
  -2   2   5       33.44       15.29      7.95 o 
  -1   2   5     1074.10      999.61     22.29 o 
   0   2   5     3562.92     3551.90     61.35 o 
   1   2   5      407.84      335.75     13.82 o 
   2   2   5      515.29      487.23     12.00 o 
   3   2   5       71.91       51.86      7.89 o 
   4   2   5     1824.74     1722.01     33.63 o 
   5   2   5     2935.11     2874.71     38.88 o 
   6   2   5     1006.68      939.59     22.14 o 
   7   2   5      855.89      772.25     24.29 o 
   8   2   5       40.79       34.71     13.35 o 
   9   2   5      164.22      174.79     22.10 o 
  10   2   5      341.76      353.68     34.66 o 
  11   2   5        3.97      -25.20     19.80 o 
  12   2   5        2.32      -19.29     23.32 o 
  13   2   5       11.48       -0.89     27.42 o 
  14   2   5       97.61      117.57     35.00 o 
 -13   3   5       11.63       -5.40     36.29 o 
 -12   3   5      510.90      606.25     62.94 o 
 -11   3   5      190.83      156.33     37.13 o 
 -10   3   5      657.44      702.61     42.96 o 
  -9   3   5       61.20       65.51     22.00 o 
  -8   3   5      189.05      221.52     29.40 o 
  -7   3   5       62.32       54.83     18.69 o 
  -6   3   5      159.66      171.07     18.25 o 
  -5   3   5     1451.41     1414.71     36.81 o 
  -4   3   5     1471.00     1362.08     57.03 o 
  -3   3   5      139.35      138.64     14.63 o 
  -2   3   5     4809.04     4843.10     91.52 o 
  -1   3   5     1143.82     1094.86     26.80 o 
   0   3   5        3.15       -5.92      6.01 o 
   1   3   5      639.68      604.44     21.58 o 
   2   3   5     5221.72     5488.08    120.91 o 
   3   3   5       26.58       15.94      8.94 o 
   4   3   5       13.61        0.35      8.62 o 
   5   3   5       81.83       49.66     11.63 o 
   6   3   5     2448.79     2346.24     73.40 o 
   7   3   5      122.36      111.83     18.12 o 
   8   3   5     1937.86     1986.37     65.83 o 
   9   3   5      220.86      256.53     39.93 o 
  10   3   5        2.08      -19.26     19.73 o 
  11   3   5      136.84      122.86     29.18 o 
  12   3   5       55.93       58.56     28.24 o 
  13   3   5       27.05      -12.93     28.65 o 
 -12   4   5        0.02      -18.02     26.88 o 
 -11   4   5      713.67      747.96     49.71 o 
 -10   4   5       97.96      113.60     29.81 o 
  -9   4   5      189.00      131.13     27.18 o 
  -8   4   5       42.10        0.49     24.91 o 
  -7   4   5       11.02      -18.72     21.34 o 
  -6   4   5       16.09        9.02     21.04 o 
  -5   4   5     1102.11     1051.52     36.01 o 
  -4   4   5       49.92       41.85     15.45 o 
  -3   4   5     6234.47     6309.50     99.82 o 
  -2   4   5       23.44       24.41     11.57 o 
  -1   4   5     2768.43     2913.07     51.44 o 
   0   4   5       88.65       75.78     11.42 o 
   1   4   5      610.69      605.68     22.80 o 
   2   4   5       23.39        8.73     12.17 o 
   3   4   5     1816.02     1810.03     35.56 o 
   4   4   5      140.31      126.56     16.70 o 
   5   4   5     1115.57     1030.16     32.92 o 
   6   4   5      172.49      126.46     19.45 o 
   7   4   5     2754.73     2862.99     94.11 o 
   8   4   5      326.08      341.94     33.52 o 
   9   4   5      415.43      555.60     42.61 o 
  10   4   5       42.40        6.20     23.26 o 
  11   4   5       79.31       47.30     29.31 o 
  12   4   5        8.27      -39.80     32.36 o 
 -11   5   5      254.09      233.09     58.28 o 
 -10   5   5      255.02      237.03     46.61 o 
  -9   5   5       53.89       36.79     32.91 o 
  -8   5   5       78.71       54.85     32.10 o 
  -7   5   5      526.62      614.33     53.26 o 
  -6   5   5      326.27      305.37     39.49 o 
  -5   5   5      329.92      416.89     91.52 o 
  -4   5   5      650.50      659.47     31.29 o 
  -3   5   5        2.75       -0.38     14.46 o 
  -2   5   5     1950.12     1967.84     51.95 o 
  -1   5   5      669.12      626.63     52.13 o 
   0   5   5      627.94      579.13     27.30 o 
   1   5   5      260.70      239.94     31.55 o 
   2   5   5        0.98       -9.20      9.99 o 
   3   5   5        1.56       -7.02     11.30 o 
   4   5   5      462.70      502.63     34.64 o 
   5   5   5      126.76      121.95     23.41 o 
   6   5   5      596.57      713.80     48.35 o 
   7   5   5       43.31       13.69     20.52 o 
   8   5   5      845.45      881.27     58.90 o 
   9   5   5      153.53      117.24     36.30 o 
  10   5   5      145.87      140.69     39.84 o 
  11   5   5       72.87       74.80     39.66 o 
 -10   6   5      512.91      469.38    153.49 o 
  -9   6   5       57.03       59.04     34.54 o 
  -8   6   5        5.36      -32.27     25.47 o 
  -7   6   5      221.87      231.65     41.12 o 
  -6   6   5      227.42      266.50     58.65 o 
  -5   6   5     1040.63     1016.72     53.26 o 
  -4   6   5      118.96      131.66     34.07 o 
  -3   6   5        6.55      -24.98     21.03 o 
  -2   6   5       11.83      -23.15     18.77 o 
  -1   6   5       35.22       16.23     24.00 o 
   0   6   5      350.40      385.34     29.60 o 
   1   6   5      427.51      434.51     42.47 o 
   2   6   5       20.13        3.08     15.40 o 
   3   6   5     1221.37     1179.67     37.44 o 
   4   6   5       20.85        4.29     16.59 o 
   5   6   5      268.63      292.63     56.44 o 
   6   6   5      179.69      208.01     39.81 o 
   7   6   5       78.66       54.83     39.63 o 
   8   6   5        5.87        1.15     28.67 o 
   9   6   5       55.07       -5.52     33.68 o 
  10   6   5      186.90      169.64     45.93 o 
  -8   7   5      440.04      410.79    197.17 o 
  -7   7   5       18.79       -8.95     30.93 o 
  -6   7   5      556.81      564.75    155.75 o 
  -5   7   5        7.70      -13.30     28.16 o 
  -4   7   5      102.45      125.68     51.21 o 
  -3   7   5      140.92      189.82     38.43 o 
  -2   7   5      187.54      196.93     38.93 o 
  -1   7   5       86.61      101.77     50.69 o 
   0   7   5       79.80       97.18     51.25 o 
   1   7   5       97.70      111.99     33.30 o 
   2   7   5     1029.68     1142.19     97.10 o 
   3   7   5        0.14      -21.03     19.81 o 
   4   7   5      396.38      431.67     82.09 o 
   5   7   5       47.82       23.75     43.12 o 
   6   7   5        0.44      -20.54     32.25 o 
   7   7   5      161.79      148.86     42.05 o 
   8   7   5       71.46       31.75     39.65 o 
  -6   8   5        0.05      -29.12     36.63 o 
  -5   8   5       61.73       16.25     42.63 o 
  -4   8   5        1.44        7.21     38.13 o 
  -3   8   5      145.47       94.65     54.04 o 
  -2   8   5        1.52      -18.48     36.54 o 
  -1   8   5       38.26      -24.40     40.87 o 
   0   8   5        2.19      -16.47     45.33 o 
   1   8   5      328.55      366.75     38.06 o 
   2   8   5       30.22        7.27     29.38 o 
   3   8   5      280.23      268.43     37.16 o 
   4   8   5       10.62       11.75     32.37 o 
   5   8   5        0.54      -14.09     35.10 o 
   6   8   5       12.33       14.16     35.25 o 
 -14   0   6       53.28       72.69     60.43 o 
 -12   0   6     1159.87     1220.49     93.37 o 
 -10   0   6       16.92       15.61     35.68 o 
  -8   0   6      468.28      481.05     39.65 o 
  -6   0   6      520.61      543.42     31.13 o 
  -4   0   6     1094.92     1073.00     37.42 o 
  -2   0   6     4971.90     5156.12    106.85 o 
   0   0   6     4685.91     4710.37     82.12 o 
   2   0   6     2676.93     2879.07     47.77 o 
   4   0   6      811.28      848.14     31.58 o 
   6   0   6      533.46      482.13     24.56 o 
   8   0   6     2095.07     2126.44     52.60 o 
  10   0   6      915.16      930.07     53.76 o 
  12   0   6      121.58       91.65     59.29 o 
  14   0   6       35.20       28.55     38.44 o 
 -14   1   6      130.01      113.28     46.21 o 
 -13   1   6       86.05       66.37     34.97 o 
 -12   1   6       49.98       66.47     32.71 o 
 -11   1   6      953.15      863.66     52.37 o 
 -10   1   6        1.39      -14.01     18.86 o 
  -9   1   6      404.38      479.65     37.03 o 
  -8   1   6     1011.43      896.25     30.07 o 
  -7   1   6      475.50      498.62     33.27 o 
  -6   1   6       30.68       11.04     10.77 o 
  -5   1   6      290.62      315.49     20.09 o 
  -4   1   6     3427.73     3545.74     54.34 o 
  -3   1   6     3030.55     2992.76     56.44 o 
  -2   1   6     3329.57     3753.78     52.38 o 
  -1   1   6     3240.95     3014.45     42.98 o 
   0   1   6     1127.06     1118.34     29.93 o 
   1   1   6     2571.88     2390.86     59.12 o 
   2   1   6     1423.77     1460.73     20.74 o 
   3   1   6     2967.04     3196.56     37.96 o 
   4   1   6      642.46      690.99     42.08 o 
   5   1   6     1036.61     1091.34     28.00 o 
   6   1   6     1481.40     1418.56     27.28 o 
   7   1   6     1239.69     1225.22     26.63 o 
   8   1   6      178.14      195.99     18.52 o 
   9   1   6      375.27      416.88     24.45 o 
  10   1   6      171.80      159.65     30.93 o 
  11   1   6      393.22      442.36     34.11 o 
  12   1   6      434.67      439.89     46.47 o 
  13   1   6        4.98      -32.07     22.49 o 
  14   1   6        0.03       20.28     41.76 o 
 -13   2   6      456.35      607.52     66.63 o 
 -12   2   6      381.69      426.62     53.26 o 
 -11   2   6        3.55      -27.92     26.11 o 
 -10   2   6      151.33      164.25     27.91 o 
  -9   2   6      458.77      569.34     39.33 o 
  -8   2   6      858.03      910.25     37.49 o 
  -7   2   6     1040.58      983.71     31.66 o 
  -6   2   6      799.50      773.69     27.11 o 
  -5   2   6      832.16      769.07     27.91 o 
  -4   2   6      195.66      166.03     21.39 o 
  -3   2   6     2689.22     2834.61     54.68 o 
  -2   2   6     2281.36     2181.25     38.42 o 
  -1   2   6      579.83      619.05     17.98 o 
   0   2   6       22.35        0.10      5.86 o 
   1   2   6     3866.15     3831.83     67.08 o 
   2   2   6     1159.27     1066.74     18.00 o 
   3   2   6      400.12      359.68     13.66 o 
   4   2   6      406.79      379.46     17.68 o 
   5   2   6      836.69      794.80     20.18 o 
   6   2   6       99.71       62.88     11.41 o 
   7   2   6     1106.87     1133.38     29.57 o 
   8   2   6      169.16      158.76     18.27 o 
   9   2   6        2.15       -7.26     13.15 o 
  10   2   6        0.64      -22.20     16.44 o 
  11   2   6      268.02      268.92     35.42 o 
  12   2   6       89.82       96.01     30.15 o 
  13   2   6       94.10       68.71     31.57 o 
 -13   3   6       12.99        5.71     36.90 o 
 -12   3   6       37.07       53.94     37.70 o 
 -11   3   6        0.33       -5.14     22.69 o 
 -10   3   6       50.78       31.54     22.13 o 
  -9   3   6        1.00        7.37     20.99 o 
  -8   3   6      698.60      717.02     35.21 o 
  -7   3   6     1615.38     1531.33     47.74 o 
  -6   3   6        2.65       -8.22     12.06 o 
  -5   3   6     2319.98     2171.72     50.38 o 
  -4   3   6     1251.37     1215.07     33.94 o 
  -3   3   6      750.78      755.46     24.48 o 
  -2   3   6        9.43       14.81     12.32 o 
  -1   3   6      478.94      487.74     18.60 o 
   0   3   6      808.68      836.55     27.43 o 
   1   3   6        5.71       -2.50      6.33 o 
   2   3   6     3586.24     3724.74     64.32 o 
   3   3   6     3978.92     3930.24     66.87 o 
   4   3   6       25.86       14.37     10.03 o 
   5   3   6     3126.59     3004.98     47.61 o 
   6   3   6     1090.72     1126.38     53.67 o 
   7   3   6      212.80      213.12     22.15 o 
   8   3   6       30.22       -2.20     15.21 o 
   9   3   6      206.56      178.66     28.44 o 
  10   3   6       27.01       22.62     22.55 o 
  11   3   6        1.83      -32.98     28.22 o 
  12   3   6      276.21      283.05     48.04 o 
  13   3   6       72.62       49.54     39.57 o 
 -12   4   6       42.78       11.57     28.72 o 
 -11   4   6       29.20       -5.25     26.38 o 
 -10   4   6        7.24       -2.73     22.89 o 
  -9   4   6       12.21       -7.94     21.91 o 
  -8   4   6      458.91      485.93     39.19 o 
  -7   4   6      328.82      359.17     35.65 o 
  -6   4   6     3554.40     3667.03     79.23 o 
  -5   4   6       22.41       19.08     13.28 o 
  -4   4   6      682.27      613.91     25.39 o 
  -3   4   6       26.49       18.43     12.19 o 
  -2   4   6      363.02      368.24     21.50 o 
  -1   4   6       18.43       29.84     12.04 o 
   0   4   6      246.53      205.77     18.13 o 
   1   4   6      288.12      285.31     25.43 o 
   2   4   6     2692.84     2732.76     76.43 o 
   3   4   6        0.72       -6.39     10.19 o 
   4   4   6     5087.03     5078.48     82.53 o 
   5   4   6      218.32      212.43     28.28 o 
   6   4   6      410.70      424.43     62.89 o 
   7   4   6       30.92       17.00     15.93 o 
   8   4   6      159.55      154.63     49.68 o 
   9   4   6        4.81       20.32     26.39 o 
  10   4   6       96.75       87.95     35.54 o 
  11   4   6       27.81       15.51     33.13 o 
  12   4   6      138.97       77.30     42.06 o 
 -11   5   6       17.67       22.26     29.38 o 
 -10   5   6        9.56       -4.31     26.67 o 
  -9   5   6       98.99       77.13     29.90 o 
  -8   5   6       60.22       77.84     27.35 o 
  -7   5   6      793.50      838.17     49.69 o 
  -6   5   6       98.48      103.11     24.98 o 
  -5   5   6     1872.29     1957.68     69.08 o 
  -4   5   6     1181.13     1107.36     64.65 o 
  -3   5   6       37.74        9.08     13.70 o 
  -2   5   6      189.40      208.38     21.33 o 
  -1   5   6       68.22       58.37     15.49 o 
   0   5   6      325.50      348.88     20.61 o 
   1   5   6      294.31      278.20     18.86 o 
   2   5   6      775.71      785.52     28.75 o 
   3   5   6     1894.15     1641.53     64.37 o 
   4   5   6       95.40       89.79     16.66 o 
   5   5   6     2006.06     1958.21     59.74 o 
   6   5   6       70.31       61.45     30.39 o 
   7   5   6        5.87      -14.05     23.65 o 
   8   5   6       68.13       33.46     32.19 o 
   9   5   6        7.58      -42.38     51.98 o 
  10   5   6      154.72      133.90     39.54 o 
  11   5   6       23.04       14.17     36.53 o 
 -10   6   6      168.56      182.58     39.00 o 
  -9   6   6      467.71      449.56     57.96 o 
  -8   6   6       96.70       80.87     30.46 o 
  -7   6   6      163.52      141.37     31.79 o 
  -6   6   6      127.27      140.71     37.27 o 
  -5   6   6       49.17       58.00     28.54 o 
  -4   6   6      246.80      240.00     32.86 o 
  -3   6   6      798.74      894.42     36.08 o 
  -2   6   6       53.66       46.11     21.38 o 
  -1   6   6      112.64       94.90     23.43 o 
   0   6   6      176.73      186.67     31.47 o 
   1   6   6      454.71      555.65     51.41 o 
   2   6   6      208.47      214.07     26.46 o 
   3   6   6      354.65      383.04     46.33 o 
   4   6   6      472.51      524.97     40.64 o 
   5   6   6       35.41       34.73     27.93 o 
   6   6   6      290.31      261.03     43.37 o 
   7   6   6      327.18      412.49     76.28 o 
   8   6   6       96.14       62.77     34.61 o 
   9   6   6        5.53       -6.59     33.66 o 
  10   6   6      100.97       74.35     39.01 o 
  -8   7   6      103.00       75.82     37.77 o 
  -7   7   6        0.41      -26.16     44.56 o 
  -6   7   6        2.23        2.19     44.00 o 
  -5   7   6       15.88      -12.65     48.59 o 
  -4   7   6       68.88       82.82     48.81 o 
  -3   7   6        4.43        2.55     29.03 o 
  -2   7   6       30.08       28.39     30.29 o 
  -1   7   6      611.19      685.35     61.72 o 
   0   7   6       14.46       -7.98     25.58 o 
   1   7   6      169.99      170.21     37.39 o 
   2   7   6        1.13       -8.43     19.38 o 
   3   7   6       71.76       53.32     30.42 o 
   4   7   6        2.90      -12.70     20.70 o 
   5   7   6        4.24       10.19     32.93 o 
   6   7   6      127.92      159.76     40.33 o 
   7   7   6      135.60      141.14     42.91 o 
   8   7   6        0.65       22.93     37.36 o 
  -5   8   6       28.63       24.66     47.35 o 
  -4   8   6        0.82      -45.69     30.46 o 
  -3   8   6       25.20        1.27     30.60 o 
  -2   8   6      533.84      587.20    138.33 o 
  -1   8   6       18.84      -45.41     30.31 o 
   0   8   6      825.64      913.19     66.98 o 
   1   8   6      109.39       70.66     26.96 o 
   2   8   6        0.26      -35.14     34.31 o 
   3   8   6       36.64       19.93     28.05 o 
   4   8   6      149.31      168.16     44.06 o 
   5   8   6        4.22       26.16     37.37 o 
 -13   0   7      489.84      711.50     96.97 o 
 -11   0   7       97.75      155.42     54.81 o 
  -9   0   7      779.79      793.61     44.79 o 
  -7   0   7     1453.34     1451.48     53.05 o 
  -5   0   7     9688.67     9891.36    167.96 o 
  -3   0   7     5724.45     5834.07    106.88 o 
  -1   0   7     3317.51     3367.03     67.53 o 
   1   0   7      187.35      149.75     11.00 o 
   3   0   7     3681.34     3683.30     60.84 o 
   5   0   7     5737.89     5789.93     90.11 o 
   7   0   7      652.22      647.60     32.76 o 
   9   0   7     1051.90      922.55     48.18 o 
  11   0   7        2.98      -11.38     26.46 o 
  13   0   7      114.24       83.64     38.01 o 
 -13   1   7       70.75       70.35     42.65 o 
 -12   1   7       87.59      123.79     38.41 o 
 -11   1   7       95.41       92.68     33.90 o 
 -10   1   7      188.03      222.12     30.97 o 
  -9   1   7      363.34      418.89     34.02 o 
  -8   1   7      117.43      107.57     18.86 o 
  -7   1   7      344.76      422.24     26.35 o 
  -6   1   7     1529.57     1440.85     36.11 o 
  -5   1   7       18.81        4.58     11.45 o 
  -4   1   7     5272.00     5090.64     71.49 o 
  -3   1   7      541.31      472.24     26.84 o 
  -2   1   7      341.15      334.41     31.51 o 
  -1   1   7      981.47      920.29     28.73 o 
   0   1   7     1355.35     1378.92     35.39 o 
   1   1   7     2317.78     2127.37     45.69 o 
   2   1   7     1976.86     2028.85     31.90 o 
   3   1   7       32.87       19.95      6.92 o 
   4   1   7     1570.73     1525.44     26.56 o 
   5   1   7      276.60      251.86     15.59 o 
   6   1   7     2535.94     2529.40     39.00 o 
   7   1   7      477.06      523.17     19.84 o 
   8   1   7        0.81        1.15     12.83 o 
   9   1   7        6.84        1.96     13.36 o 
  10   1   7        7.50       -9.68     18.03 o 
  11   1   7       97.65       55.68     22.01 o 
  12   1   7       11.25       -8.43     21.73 o 
  13   1   7      191.75      134.78     34.61 o 
 -13   2   7      134.51      117.06     43.71 o 
 -12   2   7      805.71      946.30    142.58 o 
 -11   2   7       87.56      117.06     37.26 o 
 -10   2   7      121.65      113.87     26.85 o 
  -9   2   7      985.60     1019.37     42.23 o 
  -8   2   7      215.25      214.29     27.30 o 
  -7   2   7      448.40      515.57     27.59 o 
  -6   2   7     1109.02     1075.55     32.68 o 
  -5   2   7      362.17      440.96     25.21 o 
  -4   2   7      215.55      191.54     18.86 o 
  -3   2   7       23.84       -3.43      8.70 o 
  -2   2   7     1856.34     1662.20     33.59 o 
  -1   2   7     1648.69     1506.28     29.54 o 
   0   2   7       41.45       54.36     14.10 o 
   1   2   7     3426.20     3288.14     72.75 o 
   2   2   7     2098.43     2032.94     33.03 o 
   3   2   7      460.80      425.11     14.43 o 
   4   2   7     6164.67     6356.45     66.91 o 
   5   2   7      147.24      150.84     13.14 o 
   6   2   7       57.47       30.36     10.83 o 
   7   2   7      214.76      208.34     30.42 o 
   8   2   7      625.45      708.88     26.69 o 
   9   2   7      364.02      400.76     26.74 o 
  10   2   7       37.81       20.66     18.99 o 
  11   2   7      114.86       84.59     26.67 o 
  12   2   7      107.75      160.14     41.47 o 
  13   2   7       25.79       -3.69     36.63 o 
 -12   3   7       65.26       51.02     39.96 o 
 -11   3   7      195.75      224.67     35.34 o 
 -10   3   7     1359.53     1350.72     52.74 o 
  -9   3   7       14.78        9.30     21.88 o 
  -8   3   7     1675.95     1692.90     60.03 o 
  -7   3   7       56.86       47.21     20.66 o 
  -6   3   7       21.49        7.28     14.41 o 
  -5   3   7      220.51      220.75     21.02 o 
  -4   3   7      429.19      429.50     23.40 o 
  -3   3   7      228.01      246.71     19.35 o 
  -2   3   7     1095.82     1075.92     28.54 o 
  -1   3   7      706.68      718.57     28.80 o 
   0   3   7     8368.60     8428.56    102.13 o 
   1   3   7      670.29      658.62     28.83 o 
   2   3   7     3046.51     2829.20     59.82 o 
   3   3   7      708.04      687.93     23.79 o 
   4   3   7       33.40       33.40     11.30 o 
   5   3   7      269.18      279.05     19.08 o 
   6   3   7       90.36       54.94     19.20 o 
   7   3   7      787.19      798.57     38.76 o 
   8   3   7      311.51      308.63     35.30 o 
   9   3   7      280.23      325.38     35.11 o 
  10   3   7      452.14      525.21     53.31 o 
  11   3   7       14.84      -20.79     38.19 o 
  12   3   7       29.87       11.08     35.70 o 
 -12   4   7        4.15        6.74     32.57 o 
 -11   4   7      192.14      252.80     40.59 o 
 -10   4   7        2.97      -33.04     23.48 o 
  -9   4   7     1751.29     1738.00     59.52 o 
  -8   4   7      156.81      141.86     28.43 o 
  -7   4   7      152.20      167.56     27.29 o 
  -6   4   7       37.28       22.37     18.85 o 
  -5   4   7      750.23      698.25     28.30 o 
  -4   4   7       11.70        9.31     13.34 o 
  -3   4   7      512.19      459.93     24.93 o 
  -2   4   7       33.97       39.09     13.95 o 
  -1   4   7     2681.01     2728.10     50.90 o 
   0   4   7      422.59      453.01     31.86 o 
   1   4   7     6579.08     6544.38    110.55 o 
   2   4   7      333.81      338.23     34.49 o 
   3   4   7      479.94      498.05     32.98 o 
   4   4   7        3.46       -9.81     12.12 o 
   5   4   7      189.75      160.29     24.82 o 
   6   4   7      132.95      125.96     24.62 o 
   7   4   7        0.44       -5.21     18.53 o 
   8   4   7       33.01       32.53     23.03 o 
   9   4   7      871.46      926.67     66.54 o 
  10   4   7        4.62       -2.91     28.89 o 
  11   4   7      263.48      354.05     82.79 o 
  12   4   7        6.11       -2.54     34.40 o 
 -11   5   7      125.05      103.68     35.52 o 
 -10   5   7      377.49      346.96     43.06 o 
  -9   5   7      104.86       71.48     29.87 o 
  -8   5   7      480.85      654.83     48.31 o 
  -7   5   7      177.51      217.03     33.79 o 
  -6   5   7       24.94       40.10     20.76 o 
  -5   5   7       84.97      123.51     25.57 o 
  -4   5   7      456.46      562.27     33.01 o 
  -3   5   7      100.94      141.03     36.72 o 
  -2   5   7       45.39       18.40     18.52 o 
  -1   5   7       28.47       23.67     17.82 o 
   0   5   7     2020.06     2093.83     58.67 o 
   1   5   7      488.75      578.99     38.45 o 
   2   5   7     1649.81     1530.56     42.47 o 
   3   5   7      111.31      117.68     21.30 o 
   4   5   7      272.69      257.73     22.02 o 
   5   5   7       14.46       -4.60     18.55 o 
   6   5   7       15.94      -22.52     17.48 o 
   7   5   7       32.43        9.84     27.03 o 
   8   5   7        7.01      -35.26     35.02 o 
   9   5   7      189.94      183.45     41.30 o 
  10   5   7      210.37      200.12     47.05 o 
  11   5   7        6.24      -15.18     36.40 o 
  -9   6   7        5.87      -48.97     32.64 o 
  -8   6   7      192.26      185.20     46.25 o 
  -7   6   7      107.59      111.40     38.12 o 
  -6   6   7      149.38       96.34     36.64 o 
  -5   6   7      202.73      201.18     40.26 o 
  -4   6   7       46.21       15.58     27.70 o 
  -3   6   7      362.16      396.14     87.79 o 
  -2   6   7      279.72      274.40     42.54 o 
  -1   6   7        8.64       -7.04     18.56 o 
   0   6   7       15.13       -7.75     18.45 o 
   1   6   7       90.84       72.30     23.48 o 
   2   6   7       67.56       53.01     18.88 o 
   3   6   7      508.10      573.55     35.60 o 
   4   6   7      147.19      124.08     23.39 o 
   5   6   7      330.04      354.90     48.49 o 
   6   6   7       12.69      -12.97     29.35 o 
   7   6   7       18.18       -5.38     28.84 o 
   8   6   7      266.83      262.46     46.60 o 
   9   6   7        7.98      -40.95     30.26 o 
  -7   7   7       65.54       47.00     57.36 o 
  -6   7   7      188.78      186.91     45.28 o 
  -5   7   7       17.49       -4.52     43.32 o 
  -4   7   7      870.15      925.10     72.72 o 
  -3   7   7      139.19      201.75     43.13 o 
  -2   7   7      129.34      131.16     38.69 o 
  -1   7   7      137.95      174.00     39.46 o 
   0   7   7       16.65       -9.88     26.41 o 
   1   7   7        4.37       -8.88     28.95 o 
   2   7   7       25.15       14.08     21.64 o 
   3   7   7       12.02       -0.72     29.34 o 
   4   7   7      673.87      715.03     50.45 o 
   5   7   7        9.10      -30.78     30.11 o 
   6   7   7      382.00      480.44     58.63 o 
   7   7   7       87.01       73.10     40.88 o 
  -4   8   7        0.89        0.41     34.57 o 
  -3   8   7      291.03      398.91     59.03 o 
  -2   8   7        7.28       25.33     39.33 o 
  -1   8   7        6.07      -12.77     32.05 o 
   0   8   7       15.57        3.51     33.91 o 
   1   8   7       60.36       30.56     39.67 o 
   2   8   7       10.04      -22.31     28.37 o 
   3   8   7      109.27      120.13     33.43 o 
   4   8   7       18.72        5.80     36.14 o 
 -12   0   8       59.61       43.44     52.79 o 
 -10   0   8     1010.81     1051.55     76.77 o 
  -8   0   8     1100.62     1046.47     48.96 o 
  -6   0   8     2570.24     2506.44     69.85 o 
  -4   0   8     2861.90     3002.40     72.63 o 
  -2   0   8     3441.77     3643.15     76.00 o 
   0   0   8      622.30      679.94     25.91 o 
   2   0   8     1464.56     1444.50     39.90 o 
   4   0   8     2582.93     2547.46     60.35 o 
   6   0   8     1476.66     1478.86     42.68 o 
   8   0   8        3.22      -11.63     16.18 o 
  10   0   8      246.75      243.24     38.73 o 
  12   0   8     1006.04      988.64     85.56 o 
 -13   1   8       75.54       29.90     37.67 o 
 -12   1   8       17.02      -40.30     27.69 o 
 -11   1   8       68.82       93.34     35.23 o 
 -10   1   8      367.60      427.93     38.25 o 
  -9   1   8      764.66      752.44     37.25 o 
  -8   1   8       24.29        0.22     14.87 o 
  -7   1   8     3540.94     3511.55     70.88 o 
  -6   1   8     1313.51     1158.07     33.67 o 
  -5   1   8        5.46       -0.94     11.02 o 
  -4   1   8      841.84      775.57     29.54 o 
  -3   1   8      983.52      940.58     25.99 o 
  -2   1   8      651.71      627.55     20.10 o 
  -1   1   8      199.19      202.25     15.87 o 
   0   1   8     1325.10     1377.20     37.16 o 
   1   1   8     3472.18     3397.90    128.37 o 
   2   1   8        7.08        1.99      8.01 o 
   3   1   8     6374.35     6535.33     66.74 o 
   4   1   8     2144.80     2268.68     34.10 o 
   5   1   8       98.97      100.76     12.29 o 
   6   1   8      145.83      169.27     14.97 o 
   7   1   8      405.19      410.46     21.63 o 
   8   1   8      403.14      423.97     32.71 o 
   9   1   8      162.68      183.51     23.42 o 
  10   1   8      331.78      422.26     39.18 o 
  11   1   8      187.54      156.35     30.51 o 
  12   1   8        9.92        1.71     26.65 o 
  13   1   8      310.22      251.25     39.07 o 
 -13   2   8       10.02      -10.23     37.51 o 
 -12   2   8       22.17       -3.42     33.84 o 
 -11   2   8      440.62      483.80     55.70 o 
 -10   2   8      445.72      601.68     55.89 o 
  -9   2   8      266.01      304.39     45.41 o 
  -8   2   8      497.94      681.36     70.79 o 
  -7   2   8      316.05      312.15     33.17 o 
  -6   2   8      676.33      700.36     27.88 o 
  -5   2   8     1063.36     1038.78     31.22 o 
  -4   2   8      291.44      319.35     21.82 o 
  -3   2   8       50.44       34.30     11.46 o 
  -2   2   8     2698.63     2638.22     47.72 o 
  -1   2   8     2079.91     1915.18     34.68 o 
   0   2   8     6417.77     6628.46    105.61 o 
   1   2   8      939.66      863.29     24.60 o 
   2   2   8     1404.21     1326.90     27.41 o 
   3   2   8     2124.67     2109.52     41.26 o 
   4   2   8      748.01      714.71     23.04 o 
   5   2   8     1265.39     1279.81     31.05 o 
   6   2   8      183.30      171.21     18.05 o 
   7   2   8       85.61       77.63     20.99 o 
   8   2   8      377.06      411.24     29.26 o 
   9   2   8      442.46      602.48     52.36 o 
  10   2   8       65.89       47.96     20.24 o 
  11   2   8      306.29      303.07     37.24 o 
  12   2   8        7.23      -21.34     26.99 o 
  13   2   8       70.14       30.74     42.86 o 
 -12   3   8        9.90      -26.36     33.67 o 
 -11   3   8      529.66      654.91     51.15 o 
 -10   3   8      145.41      156.64     33.06 o 
  -9   3   8      100.65      126.82     28.20 o 
  -8   3   8       28.15       11.40     21.34 o 
  -7   3   8       98.79       82.58     23.07 o 
  -6   3   8      320.03      376.41     27.39 o 
  -5   3   8      382.74      384.78     26.68 o 
  -4   3   8       23.90       18.32     13.08 o 
  -3   3   8     3421.86     3416.38     58.57 o 
  -2   3   8        3.89      -10.01      9.82 o 
  -1   3   8     5823.18     5952.72    102.53 o 
   0   3   8      796.57      749.87     32.56 o 
   1   3   8       67.69       51.12     16.19 o 
   2   3   8      229.01      234.05     20.66 o 
   3   3   8      694.36      692.13     26.51 o 
   4   3   8      498.80      537.90     30.82 o 
   5   3   8      869.15      803.82     30.79 o 
   6   3   8      143.41      113.41     23.21 o 
   7   3   8     1212.60     1198.31     46.25 o 
   8   3   8      242.10      270.75     32.17 o 
   9   3   8      677.00      704.44     47.29 o 
  10   3   8      171.00      120.32     30.08 o 
  11   3   8       97.29       34.97     35.81 o 
  12   3   8        0.62        2.00     36.51 o 
 -11   4   8       14.12      -17.61     27.07 o 
 -10   4   8       60.29       38.01     37.82 o 
  -9   4   8       57.73       44.20     26.26 o 
  -8   4   8       56.39       70.48     24.80 o 
  -7   4   8        1.15      -27.94     18.62 o 
  -6   4   8       18.10        9.38     18.87 o 
  -5   4   8      215.76      293.49     31.59 o 
  -4   4   8     1068.82     1163.35     43.94 o 
  -3   4   8      126.56       99.09     22.75 o 
  -2   4   8     2849.84     3026.11     80.09 o 
  -1   4   8      103.51       98.07     20.72 o 
   0   4   8      206.42      204.91     29.70 o 
   1   4   8       14.55        0.43     15.39 o 
   2   4   8      175.94      164.08     23.66 o 
   3   4   8       23.30       15.63     14.49 o 
   4   4   8       48.13       41.56     16.10 o 
   5   4   8       38.54       28.00     19.07 o 
   6   4   8     1168.11     1217.07     48.25 o 
   7   4   8        1.64      -29.25     19.50 o 
   8   4   8      549.01      621.47     46.16 o 
   9   4   8        2.53       -5.01     23.15 o 
  10   4   8        3.38      -31.88     32.26 o 
  11   4   8        0.07      -13.88     33.97 o 
 -10   5   8      294.08      246.30     50.14 o 
  -9   5   8        0.01      -12.29     29.07 o 
  -8   5   8        4.79       12.76     28.47 o 
  -7   5   8      122.04      102.41     36.20 o 
  -6   5   8      830.09      950.41     56.71 o 
  -5   5   8      287.11      344.30     50.80 o 
  -4   5   8      444.56      501.93     43.52 o 
  -3   5   8      543.53      634.56     84.30 o 
  -2   5   8      628.53      660.00     38.37 o 
  -1   5   8      473.22      599.06     50.91 o 
   0   5   8       19.38       19.66     18.39 o 
   1   5   8       23.63       -3.53     17.02 o 
   2   5   8       36.32        1.35     15.27 o 
   3   5   8        3.17       -1.45     16.21 o 
   4   5   8      775.87      771.78     31.11 o 
   5   5   8      180.68      179.00     28.81 o 
   6   5   8        4.74      -18.58     18.45 o 
   7   5   8      208.73      192.87     32.47 o 
   8   5   8      146.22      213.45     44.68 o 
   9   5   8        1.07        6.10     32.05 o 
  10   5   8       93.09       98.17     42.09 o 
  -9   6   8      162.81      188.41     48.96 o 
  -8   6   8       23.40       20.70     37.78 o 
  -7   6   8      284.29      279.46     54.60 o 
  -6   6   8       18.00      -18.21     29.08 o 
  -5   6   8      480.69      580.75     58.62 o 
  -4   6   8      199.38      209.89     41.90 o 
  -3   6   8      153.44      125.20     33.75 o 
  -2   6   8      132.51      111.42     27.28 o 
  -1   6   8      671.70      719.94     47.36 o 
   0   6   8       81.21       44.84     22.26 o 
   1   6   8      133.50      170.34     32.09 o 
   2   6   8      522.62      544.67     35.65 o 
   3   6   8      354.30      340.16     31.27 o 
   4   6   8      222.15      148.30     25.00 o 
   5   6   8      203.95      248.05     36.54 o 
   6   6   8       20.30       -6.61     27.89 o 
   7   6   8        0.95      -41.49     27.66 o 
   8   6   8        4.29       13.35     34.03 o 
   9   6   8       75.69      -18.26     35.19 o 
  -7   7   8      188.71      200.41     50.30 o 
  -6   7   8       58.28       -5.05     35.15 o 
  -5   7   8       23.03      -32.26     33.05 o 
  -4   7   8      101.39      145.31     42.13 o 
  -3   7   8        0.15      -39.20     29.39 o 
  -2   7   8      192.17      174.51     33.19 o 
  -1   7   8        1.11      -16.06     24.79 o 
   0   7   8       80.77       48.85     28.22 o 
   1   7   8     1176.50     1177.69     52.28 o 
   2   7   8        0.01      -27.22     18.46 o 
   3   7   8      878.63     1120.71     76.70 o 
   4   7   8       68.34       50.24     28.80 o 
   5   7   8       12.92       -6.42     32.24 o 
   6   7   8       21.45       23.99     35.65 o 
   7   7   8        4.53      -30.93     35.83 o 
  -3   8   8        1.84       -2.65     36.54 o 
  -2   8   8       42.25       46.09     41.58 o 
  -1   8   8        5.06        2.13     34.58 o 
   0   8   8      169.80      169.34     44.55 o 
   1   8   8        0.87       -3.69     27.03 o 
   2   8   8      737.92      952.31     75.03 o 
   3   8   8        1.02      -18.38     27.18 o 
 -13   0   9      224.94      308.62     80.80 o 
 -11   0   9     1876.82     1691.39    101.86 o 
  -9   0   9      358.10      389.70     64.48 o 
  -7   0   9      361.96      396.20     39.14 o 
  -5   0   9        0.75      -16.41     16.70 o 
  -3   0   9     7856.10     7754.45    188.96 o 
  -1   0   9     8602.07     8873.55    148.37 o 
   1   0   9       64.12       41.59     11.31 o 
   3   0   9      273.01      232.59     19.53 o 
   5   0   9       13.77       -5.30     13.80 o 
   7   0   9     1781.08     1959.81     81.38 o 
   9   0   9      192.53      232.88     54.04 o 
  11   0   9        0.61       -0.99     47.30 o 
 -12   1   9      951.92     1037.50     63.50 o 
 -11   1   9      219.05      248.74     45.58 o 
 -10   1   9      912.02      894.91     43.74 o 
  -9   1   9       63.12       28.02     22.55 o 
  -8   1   9       52.68       55.52     18.31 o 
  -7   1   9       62.37       41.66     17.23 o 
  -6   1   9      127.93      106.47     22.43 o 
  -5   1   9      384.90      463.01     26.72 o 
  -4   1   9      153.60      138.75     16.57 o 
  -3   1   9       64.73       83.01     14.17 o 
  -2   1   9     7550.46     7345.57     92.61 o 
  -1   1   9        6.44        6.69      8.80 o 
   0   1   9     2273.30     2071.40     48.81 o 
   1   1   9      560.15      522.25     27.61 o 
   2   1   9      102.72       97.66     16.76 o 
   3   1   9      124.72      113.54     13.78 o 
   4   1   9       27.64       16.98     10.94 o 
   5   1   9       11.50       -2.47     11.63 o 
   6   1   9        3.65       -5.97     12.29 o 
   7   1   9       76.84       84.41     16.33 o 
   8   1   9     1122.98     1247.20     39.87 o 
   9   1   9       52.03       36.93     19.20 o 
  10   1   9       44.88       11.93     23.46 o 
  11   1   9      207.17      162.97     54.85 o 
  12   1   9       35.33        4.78     34.39 o 
 -12   2   9        4.26       16.62     39.03 o 
 -11   2   9      342.26      447.70     54.97 o 
 -10   2   9      506.50      597.66     46.06 o 
  -9   2   9      133.92      175.00     30.74 o 
  -8   2   9      427.85      488.92     38.08 o 
  -7   2   9      122.24      169.11     34.72 o 
  -6   2   9      193.20      194.44     22.17 o 
  -5   2   9       13.02        3.45     17.09 o 
  -4   2   9      867.83      776.17     27.07 o 
  -3   2   9       54.48       42.14     12.81 o 
  -2   2   9      141.81      121.09     20.09 o 
  -1   2   9     1083.02      980.43     36.00 o 
   0   2   9     2371.34     2250.14     54.87 o 
   1   2   9      457.12      403.52     41.12 o 
   2   2   9     1874.08     1809.99     33.71 o 
   3   2   9     1369.86     1318.13     33.97 o 
   4   2   9       63.01       53.12     13.41 o 
   5   2   9       17.44        3.98     11.98 o 
   6   2   9     1534.58     1570.01     52.11 o 
   7   2   9      671.69      775.72     37.68 o 
   8   2   9       45.36       37.23     18.45 o 
   9   2   9      178.11      143.22     24.97 o 
  10   2   9      136.73      148.80     25.28 o 
  11   2   9      272.11      213.58     36.16 o 
  12   2   9      130.01       99.74     33.13 o 
 -12   3   9       13.98      -39.45     36.47 o 
 -11   3   9       85.71       81.10     33.10 o 
 -10   3   9        3.35       -9.65     24.33 o 
  -9   3   9       38.14       22.64     25.63 o 
  -8   3   9      279.73      295.50     33.93 o 
  -7   3   9        3.75      -10.16     18.67 o 
  -6   3   9      464.87      539.36     62.03 o 
  -5   3   9      327.49      289.81     45.92 o 
  -4   3   9       16.62      -12.41     16.48 o 
  -3   3   9      589.14      598.55     49.21 o 
  -2   3   9        2.33      -16.61     13.11 o 
  -1   3   9      106.62      123.96     21.25 o 
   0   3   9      317.45      410.87     57.98 o 
   1   3   9      623.07      633.67     34.20 o 
   2   3   9     2960.08     2878.91     55.69 o 
   3   3   9       62.78       62.28     15.34 o 
   4   3   9     1329.83     1260.61     51.86 o 
   5   3   9      344.18      293.65     25.67 o 
   6   3   9      387.71      346.24     33.22 o 
   7   3   9      512.85      554.11     41.43 o 
   8   3   9        0.22      -29.92     19.94 o 
   9   3   9        7.84       21.77     27.11 o 
  10   3   9      107.55       48.37     28.80 o 
  11   3   9       55.75       -8.76     34.52 o 
  12   3   9      175.87      192.33     52.14 o 
 -11   4   9       74.37       32.39     39.71 o 
 -10   4   9        4.57       14.44     34.52 o 
  -9   4   9       54.13       48.85     34.81 o 
  -8   4   9      111.27      132.55     39.03 o 
  -7   4   9     1316.26     1415.00     67.55 o 
  -6   4   9       20.33        7.21     25.41 o 
  -5   4   9     1489.86     1407.45     50.62 o 
  -4   4   9        5.43      -22.78     15.19 o 
  -3   4   9        9.82       -1.48     16.29 o 
  -2   4   9       28.30       -0.42     16.69 o 
  -1   4   9        1.99       -3.12     16.79 o 
   0   4   9       63.26       30.87     19.42 o 
   1   4   9     1000.47      988.79     41.11 o 
   2   4   9        7.09       -1.33     15.10 o 
   3   4   9     2458.56     2402.37     61.05 o 
   4   4   9       31.46       20.95     16.43 o 
   5   4   9      292.39      270.99     31.15 o 
   6   4   9      119.75       61.34     23.47 o 
   7   4   9      344.95      381.72     39.10 o 
   8   4   9        0.19      -30.75     20.50 o 
   9   4   9       77.74      103.59     30.49 o 
  10   4   9       64.30       23.70     28.81 o 
  11   4   9       71.40       53.47     40.24 o 
 -10   5   9        0.06      -50.39     34.53 o 
  -9   5   9      103.51       69.08     38.88 o 
  -8   5   9      320.83      308.48     50.96 o 
  -7   5   9       58.80       45.49     32.58 o 
  -6   5   9      962.29     1043.73     60.86 o 
  -5   5   9      389.50      499.09     52.94 o 
  -4   5   9      978.81      975.08     49.88 o 
  -3   5   9      314.38      370.40     44.02 o 
  -2   5   9      115.81       86.11     26.48 o 
  -1   5   9        6.47      -11.29     18.45 o 
   0   5   9       27.67       31.67     20.58 o 
   1   5   9      141.82      139.13     26.72 o 
   2   5   9      816.18      815.16     35.81 o 
   3   5   9       35.36        1.98     16.34 o 
   4   5   9      512.85      600.64     37.15 o 
   5   5   9      103.51      141.04     29.17 o 
   6   5   9       29.44       15.15     23.40 o 
   7   5   9       35.17       39.75     25.96 o 
   8   5   9      202.97      189.19     35.11 o 
   9   5   9        9.84      -16.23     51.21 o 
  10   5   9        2.02      -12.60     36.36 o 
  -8   6   9      109.85       72.05     42.42 o 
  -7   6   9        5.98      -28.20     31.39 o 
  -6   6   9       62.28       28.31     35.59 o 
  -5   6   9       65.58       43.95     36.41 o 
  -4   6   9      952.82      979.10     66.67 o 
  -3   6   9      399.32      374.89     40.02 o 
  -2   6   9       79.89       67.07     26.86 o 
  -1   6   9      123.97      122.47     50.94 o 
   0   6   9      406.12      457.13     42.92 o 
   1   6   9      167.76      118.11     29.78 o 
   2   6   9      492.06      581.93     54.94 o 
   3   6   9        3.01      -26.52     18.56 o 
   4   6   9        3.16      -10.24     18.71 o 
   5   6   9      143.92      132.06     30.77 o 
   6   6   9      304.77      347.14     62.35 o 
   7   6   9        7.76      -33.85     22.57 o 
   8   6   9       51.96       45.87     36.43 o 
  -6   7   9       46.59        3.27     36.86 o 
  -5   7   9      114.68      114.35     46.54 o 
  -4   7   9      116.99      129.49     41.70 o 
  -3   7   9      250.23      298.86     50.84 o 
  -2   7   9      719.13      791.58     55.27 o 
  -1   7   9      157.22      116.24     38.01 o 
   0   7   9      528.18      576.16     51.48 o 
   1   7   9      127.55      108.15     31.42 o 
   2   7   9        0.34       -5.03     20.08 o 
   3   7   9       26.81       48.29     30.62 o 
   4   7   9      143.91      132.74     33.43 o 
   5   7   9       72.52       41.16     35.39 o 
   6   7   9       30.52      -43.09     32.23 o 
  -1   8   9      425.78      482.93     62.29 o 
   0   8   9       11.57      -18.67     32.30 o 
   1   8   9      211.03      171.85     66.09 o 
 -12   0  10      247.26      424.97     79.38 o 
 -10   0  10       90.01      119.83     50.99 o 
  -8   0  10      469.98      609.97     81.23 o 
  -6   0  10     1679.18     1615.93    135.65 o 
  -4   0  10     5083.50     4808.25    103.47 o 
  -2   0  10     2150.61     2020.24     56.04 o 
   0   0  10      972.98      966.47     68.36 o 
   2   0  10     1344.43     1347.73     81.79 o 
   4   0  10     3976.98     4144.33    112.99 o 
   6   0  10     3100.51     3052.87     87.56 o 
   8   0  10       32.00      -13.03     23.73 o 
  10   0  10       70.26       71.41     43.57 o 
  12   0  10        5.31      -21.40     45.80 o 
 -12   1  10       82.78      102.21     43.86 o 
 -11   1  10       15.37        4.90     32.74 o 
 -10   1  10       19.49      -14.64     24.54 o 
  -9   1  10      249.44      251.15     40.08 o 
  -8   1  10     1265.54     1235.88     39.99 o 
  -7   1  10       45.31       33.46     17.98 o 
  -6   1  10       41.16       -0.40     14.04 o 
  -5   1  10     3311.47     3305.66     68.97 o 
  -4   1  10     1156.09     1099.49     32.19 o 
  -3   1  10     1810.63     1786.12     55.25 o 
  -2   1  10     2472.37     2353.85     55.78 o 
  -1   1  10        0.94      -12.36     12.66 o 
   0   1  10        7.08       -5.50     12.75 o 
   1   1  10        3.89       -3.49     18.19 o 
   2   1  10      806.35      750.38     26.15 o 
   3   1  10     1130.24     1107.54     29.02 o 
   4   1  10        1.52      -11.59     10.92 o 
   5   1  10     3788.64     3987.32     74.12 o 
   6   1  10      106.31      100.81     18.06 o 
   7   1  10      117.41      134.98     21.77 o 
   8   1  10      285.00      274.62     31.86 o 
   9   1  10        7.31      -27.28     20.22 o 
  10   1  10       57.02       22.11     32.62 o 
  11   1  10        1.90      -27.56     32.47 o 
  12   1  10       88.67       62.74     39.37 o 
 -12   2  10       79.53       45.33     41.39 o 
 -11   2  10      116.26      111.66     76.88 o 
 -10   2  10      213.31      275.57     37.10 o 
  -9   2  10      854.84      784.91     40.78 o 
  -8   2  10       56.42       44.45     23.05 o 
  -7   2  10      381.48      498.55     42.43 o 
  -6   2  10      210.41      207.38     36.31 o 
  -5   2  10      121.57       81.70     22.02 o 
  -4   2  10      360.90      397.11     33.15 o 
  -3   2  10     1899.20     1810.25     65.83 o 
  -2   2  10      418.09      467.62     45.63 o 
  -1   2  10     1708.24     1673.93     51.24 o 
   0   2  10      939.59      970.49     37.21 o 
   1   2  10     1510.67     1508.87     69.76 o 
   2   2  10      410.59      398.61     25.20 o 
   3   2  10      330.02      400.83     31.98 o 
   4   2  10        9.48        2.49     14.39 o 
   5   2  10      274.59      259.53     25.09 o 
   6   2  10        0.89       -5.94     16.42 o 
   7   2  10      459.53      519.22     39.08 o 
   8   2  10       25.66      -22.56     19.89 o 
   9   2  10      120.78       96.40     30.98 o 
  10   2  10      249.62      242.61     61.20 o 
  11   2  10       61.09       36.41     53.09 o 
  12   2  10        8.65      -54.38     51.64 o 
 -11   3  10      399.96      474.32     59.89 o 
 -10   3  10       30.75       37.61     35.44 o 
  -9   3  10     1046.87     1011.64    106.64 o 
  -8   3  10      569.61      697.61     61.17 o 
  -7   3  10       38.09       67.18     31.73 o 
  -6   3  10        0.61      -24.03     18.70 o 
  -5   3  10      167.17      139.40     37.26 o 
  -4   3  10        2.06        5.19     18.92 o 
  -3   3  10        0.90      -13.82     17.87 o 
  -2   3  10      157.39      174.54     30.50 o 
  -1   3  10     3535.25     3482.20     77.38 o 
   0   3  10        2.06      -22.47     15.11 o 
   1   3  10     2279.61     2361.56    114.22 o 
   2   3  10      441.72      522.39     30.37 o 
   3   3  10       61.06       24.02     15.26 o 
   4   3  10       30.95       30.56     16.49 o 
   5   3  10     1176.71     1133.27     56.63 o 
   6   3  10        1.11      -20.20     18.57 o 
   7   3  10        2.67      -22.79     19.36 o 
   8   3  10      273.41      303.77     36.40 o 
   9   3  10      844.29     1048.07     56.92 o 
  10   3  10        0.03      -31.95     25.78 o 
  11   3  10      291.29      279.40     51.40 o 
 -10   4  10      514.36      679.47     69.18 o 
  -9   4  10       21.59      -28.11     30.57 o 
  -8   4  10      439.28      479.01     57.19 o 
  -7   4  10       33.28       15.58     31.27 o 
  -6   4  10       63.59       24.96     42.93 o 
  -5   4  10        0.02      -24.88     19.59 o 
  -4   4  10      122.06      138.33     35.79 o 
  -3   4  10      176.07      121.37     25.55 o 
  -2   4  10      259.13      291.99     32.83 o 
  -1   4  10      109.79       62.04     23.52 o 
   0   4  10     2930.87     3018.40     74.59 o 
   1   4  10      127.05      156.02     26.73 o 
   2   4  10      238.63      232.82     23.81 o 
   3   4  10       66.99       32.04     17.59 o 
   4   4  10      221.97      195.84     24.48 o 
   5   4  10      189.68      112.62     27.60 o 
   6   4  10       31.12       17.25     21.96 o 
   7   4  10        8.72      -23.13     20.69 o 
   8   4  10      500.57      580.01     48.01 o 
   9   4  10       18.80        7.14     27.26 o 
  10   4  10      862.72      988.02     60.11 o 
  -9   5  10      224.61      264.75     52.74 o 
  -8   5  10      342.91      446.57     58.92 o 
  -7   5  10       68.39       61.74     34.68 o 
  -6   5  10      233.93      218.53     44.17 o 
  -5   5  10        0.76        8.34     29.04 o 
  -4   5  10      280.74      293.01     35.99 o 
  -3   5  10      343.83      354.83     64.71 o 
  -2   5  10       94.55      116.17     27.04 o 
  -1   5  10      811.53      834.64     44.22 o 
   0   5  10       34.11       -7.24     20.44 o 
   1   5  10     1145.11     1080.45     46.54 o 
   2   5  10      212.01      225.28     28.69 o 
   3   5  10      133.24       95.98     22.21 o 
   4   5  10        7.12        2.95     17.28 o 
   5   5  10        9.15       19.69     23.06 o 
   6   5  10      315.75      258.35     35.93 o 
   7   5  10       63.30       49.21     29.81 o 
   8   5  10       30.02       30.26     30.38 o 
   9   5  10      175.74      239.88     40.65 o 
  -7   6  10      255.26      340.13    127.53 o 
  -6   6  10      135.46      101.01     39.71 o 
  -5   6  10        1.29      -28.79     27.60 o 
  -4   6  10      435.50      546.64     60.82 o 
  -3   6  10      487.87      560.90     49.26 o 
  -2   6  10      680.59      686.46     50.47 o 
  -1   6  10        5.74      -18.51     21.02 o 
   0   6  10      184.13      164.96     30.98 o 
   1   6  10      118.12       91.36     29.28 o 
   2   6  10       30.50        3.13     20.02 o 
   3   6  10      478.90      500.69     37.88 o 
   4   6  10      110.05      132.95     33.01 o 
   5   6  10        1.04       -5.47     36.41 o 
   6   6  10       86.26       52.74     30.60 o 
   7   6  10       30.52       14.44     30.71 o 
  -5   7  10      314.21      433.08     61.98 o 
  -4   7  10       26.62      -37.04     33.54 o 
  -3   7  10      335.95      281.11     51.99 o 
  -2   7  10       12.02      -29.81     26.99 o 
  -1   7  10       17.92      -19.01     26.72 o 
   0   7  10       39.83        8.74     32.59 o 
   1   7  10       91.71       43.77     43.72 o 
   2   7  10       29.14        2.76     23.42 o 
   3   7  10       27.75       13.75     29.42 o 
   4   7  10       37.38       14.69     28.47 o 
   5   7  10      228.29      268.24     43.55 o 
 -11   0  11       54.79      109.28     55.50 o 
  -9   0  11      825.29      822.16     55.08 o 
  -7   0  11      883.23      858.31    142.92 o 
  -5   0  11       23.37       19.40     21.21 o 
  -3   0  11       44.72       58.37     38.90 o 
  -1   0  11     1370.20     1244.80     81.14 o 
   1   0  11     2875.74     2645.50    119.66 o 
   3   0  11     1002.87      983.32     47.86 o 
   5   0  11       34.74       -0.77     23.20 o 
   7   0  11       92.93       86.65     30.94 o 
   9   0  11      741.76      924.44     91.91 o 
  11   0  11      258.60      355.84     69.65 o 
 -11   1  11      302.88      441.64     57.57 o 
 -10   1  11      133.09      136.62     32.49 o 
  -9   1  11      123.23       94.73     28.43 o 
  -8   1  11      434.59      466.65     61.49 o 
  -7   1  11        1.71      -23.13     18.84 o 
  -6   1  11      626.54      705.74     55.51 o 
  -5   1  11       89.65       36.27     21.22 o 
  -4   1  11        4.27       -5.67     16.37 o 
  -3   1  11       44.69       42.02     17.95 o 
  -2   1  11       52.32       34.77     16.53 o 
  -1   1  11     1174.94     1022.55     37.10 o 
   0   1  11     2732.51     2646.62     84.82 o 
   1   1  11      199.00      270.29     37.92 o 
   2   1  11     1708.76     1688.02     49.64 o 
   3   1  11       54.08       32.66     15.47 o 
   4   1  11      298.57      272.27     25.15 o 
   5   1  11      677.87      810.28     44.97 o 
   6   1  11       67.41       48.98     19.56 o 
   7   1  11        6.44      -22.01     17.75 o 
   8   1  11       79.64       45.95     25.39 o 
   9   1  11       58.52       53.53     36.41 o 
  10   1  11      232.14      215.00     44.84 o 
  11   1  11       20.65      -11.14     35.57 o 
 -11   2  11        5.94      -27.10     49.53 o 
 -10   2  11      438.30      472.69     58.43 o 
  -9   2  11        3.78       -2.29     30.65 o 
  -8   2  11       17.11       -9.20     27.04 o 
  -7   2  11      231.09      264.12     33.28 o 
  -6   2  11     1116.87     1098.13     45.84 o 
  -5   2  11      261.85      312.16     32.24 o 
  -4   2  11       23.92       -0.46     18.35 o 
  -3   2  11      692.75      693.42     34.74 o 
  -2   2  11      835.88      801.65     45.37 o 
  -1   2  11      386.00      436.81     33.63 o 
   0   2  11     1839.99     1787.23     51.92 o 
   1   2  11      656.72      679.55     41.25 o 
   2   2  11        3.81      -12.28     13.95 o 
   3   2  11       34.20       31.69     18.95 o 
   4   2  11     1421.08     1506.69     43.10 o 
   5   2  11       68.91       54.86     20.45 o 
   6   2  11       67.79       54.00     23.94 o 
   7   2  11       31.03       30.04     27.99 o 
   8   2  11      110.66      204.20     41.89 o 
   9   2  11      181.87      202.67     40.96 o 
  10   2  11      169.51      144.70     58.97 o 
  11   2  11        4.91       -5.06     54.42 o 
 -10   3  11        2.43      -11.37     35.21 o 
  -9   3  11        4.62      -13.42     33.38 o 
  -8   3  11       13.44        3.22     30.08 o 
  -7   3  11      816.62      824.51     80.97 o 
  -6   3  11       98.98       80.53     26.02 o 
  -5   3  11      425.00      497.10     40.88 o 
  -4   3  11     1700.19     1751.79     57.05 o 
  -3   3  11       68.59       16.02     24.72 o 
  -2   3  11     1107.12      977.78     41.61 o 
  -1   3  11      393.17      447.57     40.09 o 
   0   3  11      214.23      205.85     41.77 o 
   1   3  11        3.85        4.33     17.09 o 
   2   3  11      211.72      207.51     24.19 o 
   3   3  11       41.97       30.69     16.16 o 
   4   3  11        3.17       -8.49     15.67 o 
   5   3  11        5.35       -5.21     17.00 o 
   6   3  11      399.18      515.19     55.13 o 
   7   3  11       46.12       22.19     25.97 o 
   8   3  11      336.18      399.14     42.36 o 
   9   3  11      239.50      246.03     46.64 o 
  10   3  11        3.54      -17.59     34.37 o 
 -10   4  11        0.91      -29.80     37.81 o 
  -9   4  11      101.38       89.34     49.47 o 
  -8   4  11      119.84      151.79     44.62 o 
  -7   4  11        0.44      -27.86     27.56 o 
  -6   4  11       83.44      127.51     37.92 o 
  -5   4  11      871.60      864.02     44.41 o 
  -4   4  11        2.65      -20.08     20.87 o 
  -3   4  11     2101.12     2079.87     91.45 o 
  -2   4  11      483.80      509.12     40.82 o 
  -1   4  11      326.32      278.69     32.37 o 
   0   4  11       12.35       19.38     20.00 o 
   1   4  11       85.45       51.38     28.46 o 
   2   4  11        3.27      -21.60     15.44 o 
   3   4  11        0.49      -22.58     16.22 o 
   4   4  11      157.32      125.86     23.73 o 
   5   4  11      783.13      871.76     52.83 o 
   6   4  11       11.28       -0.85     23.15 o 
   7   4  11      874.41     1041.46     56.99 o 
   8   4  11        2.49        7.90     27.85 o 
   9   4  11       22.55      -15.81     29.35 o 
  10   4  11        2.05      -39.42     31.01 o 
  -8   5  11        2.60        1.71     36.87 o 
  -7   5  11       24.37       17.08     35.46 o 
  -6   5  11      159.40      158.97     43.72 o 
  -5   5  11      383.58      371.88     51.50 o 
  -4   5  11     1085.26     1123.90     51.60 o 
  -3   5  11       27.32       13.24     25.18 o 
  -2   5  11      722.25      883.28     90.45 o 
  -1   5  11      219.31      274.38     34.60 o 
   0   5  11      183.15      140.93     29.68 o 
   1   5  11        9.88        3.02     21.94 o 
   2   5  11       75.46       55.30     21.35 o 
   3   5  11      139.71       83.44     23.74 o 
   4   5  11      131.42       89.40     32.87 o 
   5   5  11      128.25      124.56     30.42 o 
   6   5  11      714.43      894.52     58.00 o 
   7   5  11      131.57      119.65     33.26 o 
   8   5  11      273.50      260.34     41.27 o 
  -6   6  11      430.06      536.45     64.61 o 
  -5   6  11       82.45       45.32     38.66 o 
  -4   6  11       27.33       37.42     52.02 o 
  -3   6  11       57.10       25.21     28.80 o 
  -2   6  11      380.86      470.77     79.28 o 
  -1   6  11      111.67       74.05     29.36 o 
   0   6  11      153.67      174.17     34.35 o 
   1   6  11        1.20        7.87     25.47 o 
   2   6  11       23.38      -17.80     19.91 o 
   3   6  11       40.98       25.27     25.33 o 
   4   6  11      567.77      595.76     55.59 o 
   5   6  11       31.12       21.91     34.64 o 
   6   6  11        0.16      -37.59     25.06 o 
  -3   7  11       31.75      -24.06     34.43 o 
  -2   7  11       47.55       49.19     33.41 o 
  -1   7  11       51.21       52.17     31.71 o 
   0   7  11      126.64      161.37     39.16 o 
   1   7  11        7.23      -33.31     22.20 o 
   2   7  11      517.66      476.13     70.21 o 
   3   7  11       59.38       39.55     31.80 o 
  -8   0  12        1.73      -56.18     40.36 o 
  -6   0  12      420.36      479.09     71.75 o 
  -4   0  12     1812.84     1656.14     98.21 o 
  -2   0  12     4398.61     4111.61    160.14 o 
   0   0  12     1491.47     1608.66     95.85 o 
   2   0  12     1741.94     1677.62     98.47 o 
   4   0  12      293.14      270.99     36.01 o 
   6   0  12      883.37      893.22     52.82 o 
   8   0  12     1010.90     1145.25     62.24 o 
  10   0  12       46.38       68.71     52.49 o 
 -11   1  12      126.26      231.55     74.24 o 
 -10   1  12      526.63      799.98     97.78 o 
  -9   1  12      121.63       92.54     49.02 o 
  -8   1  12      127.84       71.17     27.79 o 
  -7   1  12      304.53      375.00     37.36 o 
  -6   1  12      180.92      203.24     49.70 o 
  -5   1  12      650.30      698.54     57.51 o 
  -4   1  12      105.68       75.52     44.05 o 
  -3   1  12     2197.40     2047.90     77.05 o 
  -2   1  12        9.30       -5.92     23.30 o 
  -1   1  12     3238.70     3238.05    103.94 o 
   0   1  12       36.46       46.68     27.91 o 
   1   1  12        7.45       10.43     24.17 o 
   2   1  12      258.21      245.52     44.40 o 
   3   1  12      817.11      724.51     30.79 o 
   4   1  12      685.93      741.84     36.06 o 
   5   1  12      131.76      158.39     23.74 o 
   6   1  12      320.22      379.09     53.65 o 
   7   1  12     1041.03     1059.37     48.84 o 
   8   1  12        8.54      -20.49     27.34 o 
   9   1  12      209.39      265.36     74.15 o 
  10   1  12       42.48       -3.17     48.81 o 
  11   1  12        0.62      -10.21     52.15 o 
 -10   2  12       56.86       57.60     39.60 o 
  -9   2  12      578.01      647.12     64.24 o 
  -8   2  12      132.34      152.55     42.82 o 
  -7   2  12       15.01      -27.69     22.25 o 
  -6   2  12      257.27      327.23     37.28 o 
  -5   2  12      368.89      383.48     37.89 o 
  -4   2  12      401.63      449.14     37.86 o 
  -3   2  12      283.16      359.84     34.30 o 
  -2   2  12      279.01      314.10     32.32 o 
  -1   2  12      249.84      235.67     38.23 o 
   0   2  12      520.27      538.04     50.60 o 
   1   2  12      467.35      569.81     90.49 o 
   2   2  12      162.85      147.36     34.69 o 
   3   2  12      326.10      342.29     45.08 o 
   4   2  12      277.77      247.06     55.02 o 
   5   2  12       51.87       69.04     24.05 o 
   6   2  12      253.70      331.98     36.40 o 
   7   2  12      596.20      704.95    110.69 o 
   8   2  12      132.88       96.33     40.68 o 
   9   2  12      104.52      102.81     56.40 o 
  10   2  12       62.82        6.18     44.86 o 
 -10   3  12      243.02      270.75     80.71 o 
  -9   3  12      243.55      322.84     83.50 o 
  -8   3  12       34.82       -1.97     32.09 o 
  -7   3  12     1178.36     1141.07     92.49 o 
  -6   3  12      102.23       41.23     27.49 o 
  -5   3  12      354.79      426.22     67.73 o 
  -4   3  12       49.83       34.73     24.18 o 
  -3   3  12      124.99      119.16     27.43 o 
  -2   3  12      133.73       92.57     30.53 o 
  -1   3  12      117.66       88.84     24.39 o 
   0   3  12      307.58      345.16     34.86 o 
   1   3  12      923.74     1039.03     65.83 o 
   2   3  12        0.46      -23.20     15.47 o 
   3   3  12     1351.96     1417.21     56.99 o 
   4   3  12       82.40       46.33     23.45 o 
   5   3  12      169.95      212.30     31.74 o 
   6   3  12       75.97       76.73     32.51 o 
   7   3  12        0.73      -26.75     29.12 o 
   8   3  12       10.58       19.99     32.09 o 
   9   3  12        0.73      -29.36     32.88 o 
  10   3  12       81.16       94.17     43.06 o 
  -9   4  12        0.26      -56.69     37.80 o 
  -8   4  12      492.89      658.82     67.84 o 
  -7   4  12        2.34      -37.57     32.25 o 
  -6   4  12     1338.02     1288.09     68.15 o 
  -5   4  12       73.65       28.36     27.47 o 
  -4   4  12      225.78      159.07     35.04 o 
  -3   4  12        7.69        2.68     21.29 o 
  -2   4  12      332.14      341.87     36.31 o 
  -1   4  12       25.47        6.64     26.74 o 
   0   4  12        4.73      -19.58     20.73 o 
   1   4  12        0.98      -21.08     19.46 o 
   2   4  12      794.12      860.07     35.16 o 
   3   4  12        3.24       -9.46     18.82 o 
   4   4  12      591.69      642.94     47.36 o 
   5   4  12      178.86       97.74     29.26 o 
   6   4  12        1.66      -28.58     22.97 o 
   7   4  12       10.84       29.42     33.56 o 
   8   4  12      103.35       43.39     38.87 o 
   9   4  12        4.40      -50.78     33.85 o 
  -7   5  12      378.42      425.01     67.05 o 
  -6   5  12       87.67       83.25     41.86 o 
  -5   5  12      231.97      333.56    120.53 o 
  -4   5  12      365.49      435.14     44.14 o 
  -3   5  12       44.30       40.72     28.74 o 
  -2   5  12       50.91       32.17     27.02 o 
  -1   5  12       61.13       32.46     25.04 o 
   0   5  12       31.26        6.88     24.52 o 
   1   5  12      115.04       91.20     29.35 o 
   2   5  12      103.82       77.13     24.84 o 
   3   5  12      681.87      717.39     42.85 o 
   4   5  12      208.40      193.93     40.28 o 
   5   5  12      387.63      428.87     45.90 o 
   6   5  12       25.51       34.91     28.22 o 
   7   5  12        0.10      -25.48     27.07 o 
  -5   6  12      175.38      155.11     50.68 o 
  -4   6  12       68.36       53.33     37.25 o 
  -3   6  12       47.76       30.96     32.52 o 
  -2   6  12      137.02      154.75     35.88 o 
  -1   6  12      269.36      250.67     39.73 o 
   0   6  12       56.70       49.51     28.81 o 
   1   6  12      421.27      467.69     60.03 o 
   2   6  12       54.80       43.82     25.29 o 
   3   6  12       20.19       14.28     27.02 o 
   4   6  12       50.03       23.37     27.49 o 
   5   6  12      117.32       97.63     35.64 o 
  -9   0  13      176.12       42.93     57.34 o 
  -7   0  13      357.03      224.47     59.83 o 
  -5   0  13     1617.65     1558.22    101.99 o 
  -3   0  13      349.99      353.26     64.72 o 
  -1   0  13       98.16       51.76     41.69 o 
   1   0  13      606.77      683.28     82.21 o 
   3   0  13     1179.41     1150.58     56.73 o 
   5   0  13     2351.48     2490.20     84.96 o 
   7   0  13      128.90      102.13     36.94 o 
   9   0  13       61.50       48.16     52.11 o 
  -9   1  13      141.34       53.57     57.60 o 
  -8   1  13        5.53      -29.30     32.69 o 
  -7   1  13      567.38      589.54     58.94 o 
  -6   1  13     1268.54     1177.21     64.76 o 
  -5   1  13       73.77       79.77     34.17 o 
  -4   1  13     1126.23     1020.96     57.93 o 
  -3   1  13      302.18      361.93     46.57 o 
  -2   1  13       16.97       32.96     26.37 o 
  -1   1  13      323.33      375.60     45.42 o 
   0   1  13      784.74      855.18     59.17 o 
   1   1  13      535.51      638.99     58.02 o 
   2   1  13       13.87       -7.66     28.10 o 
   3   1  13       66.81       50.29     23.41 o 
   4   1  13     1058.48     1179.44     49.49 o 
   5   1  13       46.27       29.59     23.08 o 
   6   1  13     1011.39     1046.39     48.90 o 
   7   1  13      210.25      196.78     32.83 o 
   8   1  13        1.67      -16.62     32.43 o 
   9   1  13       17.03       28.69     51.42 o 
  10   1  13        5.99      -60.81     42.72 o 
  -9   2  13      210.54      176.42     45.14 o 
  -8   2  13      813.01      861.91     71.03 o 
  -7   2  13      321.74      361.90     52.60 o 
  -6   2  13       33.74       49.36     35.43 o 
  -5   2  13      871.37      971.52     66.28 o 
  -4   2  13      796.93      837.88     67.41 o 
  -3   2  13      358.58      319.08     47.05 o 
  -2   2  13      529.89      503.98     54.48 o 
  -1   2  13      314.82      246.97     72.16 o 
   0   2  13      223.91      200.38     41.12 o 
   1   2  13        5.90      -27.22     26.42 o 
   2   2  13      859.27      837.19     54.46 o 
   3   2  13       81.13       63.23     40.12 o 
   4   2  13        0.20       -6.62     22.36 o 
   5   2  13      182.30      180.51     34.04 o 
   6   2  13      281.87      370.02     46.05 o 
   7   2  13       27.56      -15.81     28.53 o 
   8   2  13       68.96       68.66     38.97 o 
   9   2  13       88.02       80.99     39.48 o 
  -9   3  13       41.10       35.96     40.30 o 
  -8   3  13      167.96      137.35     50.01 o 
  -7   3  13      136.61       83.28     40.21 o 
  -6   3  13       74.05       55.62     28.43 o 
  -5   3  13      194.79      194.54     39.86 o 
  -4   3  13       15.13      -10.41     23.24 o 
  -3   3  13       20.64        2.28     23.80 o 
  -2   3  13      894.04      897.37     57.73 o 
  -1   3  13        4.29       -8.81     29.05 o 
   0   3  13     1684.14     1667.27     75.00 o 
   1   3  13      397.71      486.10     53.94 o 
   2   3  13      366.95      313.60     47.22 o 
   3   3  13        5.93      -12.72     29.06 o 
   4   3  13        0.35      -22.00     22.26 o 
   5   3  13       48.72       26.35     25.27 o 
   6   3  13       15.83        6.93     28.80 o 
   7   3  13       34.37       31.25     36.23 o 
   8   3  13      268.41      347.61     78.38 o 
   9   3  13       21.58       -2.75     33.45 o 
  -8   4  13        1.82      -51.87     34.58 o 
  -7   4  13        4.11       -9.73     36.02 o 
  -6   4  13       15.54      -20.94     31.61 o 
  -5   4  13       80.47       36.08     27.83 o 
  -4   4  13       65.50       20.14     46.51 o 
  -3   4  13       86.80       70.97     30.00 o 
  -2   4  13      265.20      311.18     39.10 o 
  -1   4  13      775.56      887.99     50.36 o 
   0   4  13        0.49      -14.47     21.41 o 
   1   4  13      761.55      934.51     59.01 o 
   2   4  13        5.32       -3.96     18.95 o 
   3   4  13        2.01      -35.58     29.14 o 
   4   4  13       50.95       45.11     32.03 o 
   5   4  13        7.44      -25.96     29.20 o 
   6   4  13       25.17       18.05     43.04 o 
   7   4  13      155.63      128.40     42.38 o 
   8   4  13        7.81      -10.91     36.66 o 
  -6   5  13       27.27       40.50     39.44 o 
  -5   5  13        0.86      -43.15     28.77 o 
  -4   5  13        0.73      -22.36     28.08 o 
  -3   5  13      422.30      492.16     48.59 o 
  -2   5  13      335.17      396.91     45.15 o 
  -1   5  13       43.99       50.22     31.23 o 
   0   5  13      325.59      411.25     94.18 o 
   1   5  13       33.17       24.22     34.81 o 
   2   5  13        9.34      -14.07     20.46 o 
   3   5  13      219.56      247.79     34.01 o 
   4   5  13        1.43      -17.91     25.59 o 
   5   5  13       71.79       45.04     35.35 o 
   6   5  13       12.30       16.18     33.89 o 
  -4   6  13      179.71      179.58     48.95 o 
  -3   6  13       52.21       33.57     49.65 o 
  -2   6  13       79.76       77.50     36.04 o 
  -1   6  13       11.87      -13.97     27.74 o 
   0   6  13       58.84       15.06     31.03 o 
   1   6  13       36.46       11.09     23.42 o 
   2   6  13      301.81      327.42     36.04 o 
   3   6  13       48.17       39.33     29.42 o 
  -8   0  14     1856.89     1661.11    112.11 o 
  -6   0  14      297.59      254.75     64.29 o 
  -4   0  14       57.05       14.71     41.43 o 
  -2   0  14      109.92       83.24     46.32 o 
   0   0  14      640.64      642.97     86.42 o 
   2   0  14      668.67      834.80     97.70 o 
   4   0  14       19.31      -37.28     24.85 o 
   6   0  14      151.94       91.03     54.77 o 
   8   0  14       13.29       20.59     46.75 o 
  -9   1  14      472.78      469.92     88.26 o 
  -8   1  14      115.90       72.85     41.92 o 
  -7   1  14      605.96      518.40    140.41 o 
  -6   1  14       84.66       23.86     35.88 o 
  -5   1  14       32.63      -21.60     38.51 o 
  -4   1  14        0.02       -8.66     30.07 o 
  -3   1  14       34.60        9.84     29.36 o 
  -2   1  14       78.00       52.99     31.69 o 
  -1   1  14       16.81        9.08     27.84 o 
   0   1  14       20.65       27.66     32.31 o 
   1   1  14     1329.45     1306.91     75.25 o 
   2   1  14      193.42      197.13     41.29 o 
   3   1  14      427.81      456.68     40.05 o 
   4   1  14      174.79      212.12     34.50 o 
   5   1  14       21.14       12.58     25.82 o 
   6   1  14       21.24       21.16     27.78 o 
   7   1  14       33.77       14.06     27.24 o 
   8   1  14       58.60       46.85     41.00 o 
   9   1  14       57.73      100.18     56.44 o 
  -9   2  14       34.40      103.49     68.19 o 
  -8   2  14      102.87       61.41     56.87 o 
  -7   2  14      199.25      161.18     48.59 o 
  -6   2  14       88.73       67.10     40.53 o 
  -5   2  14      140.48      104.19     40.45 o 
  -4   2  14      298.13      269.53     48.95 o 
  -3   2  14      626.21      533.70    110.91 o 
  -2   2  14       52.72       -6.60     33.07 o 
  -1   2  14      672.32      696.86     65.65 o 
   0   2  14       64.57       69.95     33.79 o 
   1   2  14       49.59        4.07     59.18 o 
   2   2  14      679.67      743.46    129.43 o 
   3   2  14      331.94      377.37     59.18 o 
   4   2  14      358.05      330.54     36.74 o 
   5   2  14      349.00      415.84     42.31 o 
   6   2  14      337.61      315.90     56.34 o 
   7   2  14       48.88       48.03     35.59 o 
   8   2  14       45.85       56.75     39.13 o 
  -8   3  14       50.57      -30.19     53.57 o 
  -7   3  14       89.29      104.86     63.34 o 
  -6   3  14      199.83      192.57     50.81 o 
  -5   3  14      732.27      719.09     68.01 o 
  -4   3  14       56.83       46.92     36.55 o 
  -3   3  14      702.65      845.64    128.13 o 
  -2   3  14      277.72      287.74     51.77 o 
  -1   3  14      102.06      124.83     38.53 o 
   0   3  14      133.91       73.40     35.15 o 
   1   3  14        0.11       -8.64     29.02 o 
   2   3  14      109.48       88.91     35.54 o 
   3   3  14      158.60      186.15     41.95 o 
   4   3  14       47.10       63.64     26.78 o 
   5   3  14      787.86      885.40     56.65 o 
   6   3  14        0.61       -0.20     35.32 o 
   7   3  14      129.66       67.91     42.73 o 
   8   3  14      149.32      134.76     40.72 o 
  -7   4  14        2.64        2.37     38.63 o 
  -6   4  14      172.38      144.21     64.76 o 
  -5   4  14        3.91       -5.89     36.74 o 
  -4   4  14      974.07      996.34     71.68 o 
  -3   4  14       12.71      -14.73     33.75 o 
  -2   4  14      301.23      315.27     52.52 o 
  -1   4  14        4.15      -16.16     32.80 o 
   0   4  14      222.43      203.94     44.04 o 
   1   4  14      149.00       58.46     34.34 o 
   2   4  14       14.09      -20.58     29.47 o 
   3   4  14       10.50      -17.54     36.26 o 
   4   4  14      239.16      239.00     36.79 o 
   5   4  14        4.24        9.91     31.55 o 
   6   4  14      486.55      504.82    146.37 o 
   7   4  14       11.68      -10.38     37.32 o 
  -5   5  14      409.91      562.20    112.26 o 
  -4   5  14       16.68      -22.88     31.38 o 
  -3   5  14      324.16      380.61     48.20 o 
  -2   5  14       59.21       21.40     30.98 o 
  -1   5  14       76.14       66.15     39.67 o 
   0   5  14       57.21       43.29     40.36 o 
   1   5  14      148.54       98.84     40.01 o 
   2   5  14        0.57        7.18     34.25 o 
   3   5  14        1.60      -36.72     35.68 o 
   4   5  14       78.47       68.28     71.94 o 
   5   5  14      274.58      273.63     55.69 o 
  -7   0  15      180.67      185.83     69.18 o 
  -5   0  15       80.17       63.82     53.65 o 
  -3   0  15      545.02      577.73     86.16 o 
  -1   0  15      949.02      885.02     83.03 o 
   1   0  15      237.69      221.43     62.66 o 
   3   0  15       86.65       14.15     46.79 o 
   5   0  15      435.12      495.82     84.36 o 
   7   0  15      773.39     1164.86    121.76 o 
  -8   1  15       31.38       -2.17     42.27 o 
  -7   1  15        6.91      -50.89     37.10 o 
  -6   1  15       19.90      -27.58     33.71 o 
  -5   1  15      495.52      410.73     56.73 o 
  -4   1  15      588.92      541.99     60.36 o 
  -3   1  15        3.25        1.69     30.57 o 
  -2   1  15      451.58      481.37     57.72 o 
  -1   1  15      339.79      314.80     51.66 o 
   0   1  15      579.70      630.64     65.19 o 
   1   1  15      147.94      158.72     40.89 o 
   2   1  15       27.71        5.97     31.16 o 
   3   1  15      177.07      113.34     28.43 o 
   4   1  15       26.17      -32.42     22.27 o 
   5   1  15      167.16      204.91     36.98 o 
   6   1  15      368.53      437.75     54.04 o 
   7   1  15        2.35        5.08     30.89 o 
   8   1  15      215.16      283.42     99.24 o 
  -7   2  15      107.09       75.83     44.27 o 
  -6   2  15      825.21      898.73     77.35 o 
  -5   2  15      176.76      105.11     43.16 o 
  -4   2  15       30.69       -0.97     33.63 o 
  -3   2  15        2.74        5.96     30.32 o 
  -2   2  15      239.77      195.12     45.93 o 
  -1   2  15       27.09       11.03     32.09 o 
   0   2  15     1147.66     1173.89     68.62 o 
   1   2  15      197.39      217.08     44.54 o 
   2   2  15        8.59      -21.63     31.61 o 
   3   2  15      120.31      111.41     28.89 o 
   4   2  15      294.56      314.68     40.35 o 
   5   2  15       67.80       25.12     26.57 o 
   6   2  15       29.53       16.84     28.81 o 
   7   2  15       19.31      -27.76     34.54 o 
  -6   3  15      458.76      493.23     64.74 o 
  -5   3  15      209.17      176.29     77.60 o 
  -4   3  15       15.72      -24.73     35.31 o 
  -3   3  15        1.42      -25.34     32.68 o 
  -2   3  15      459.94      464.49     62.46 o 
  -1   3  15      292.98      364.78     55.04 o 
   0   3  15        5.94       12.19     32.85 o 
   1   3  15      153.02      188.13     45.06 o 
   2   3  15     1018.21     1191.15     70.66 o 
   3   3  15       32.01       25.53     38.98 o 
   4   3  15      316.70      277.00     38.73 o 
   5   3  15       20.41      -22.40     26.03 o 
   6   3  15        0.92       -9.98     33.92 o 
  -5   4  15      237.32      155.14     50.37 o 
  -4   4  15        8.23        4.48     37.79 o 
  -3   4  15       41.80       20.90     40.12 o 
  -2   4  15       51.06       15.06     37.72 o 
  -1   4  15       31.59      -12.15     41.77 o 
   0   4  15        8.60      -32.43     38.30 o 
   1   4  15      364.36      330.28     52.82 o 
   2   4  15        1.89      -27.29     32.59 o 
   3   4  15      695.50      862.57     76.55 o 
   4   4  15        0.46        9.74     29.36 o 
   5   4  15       46.53       63.76     39.04 o 
  -2   5  15        4.75      -38.40     39.18 o 
  -1   5  15      118.17      154.41     47.84 o 
   0   5  15      125.67      122.62     49.59 o 
   1   5  15       39.89       54.45     42.49 o 
   2   5  15      253.66      296.44     52.55 o 
  -6   0  16     1024.79      891.67    115.67 o 
  -4   0  16       90.40       70.64     61.71 o 
  -2   0  16       16.89       51.29     54.30 o 
   0   0  16        8.66      -44.09     46.92 o 
   2   0  16      705.06      954.33    109.66 o 
   4   0  16      901.65      967.54     93.15 o 
   6   0  16      127.57       67.29     65.49 o 
  -6   1  16       39.89      -29.06     35.87 o 
  -5   1  16      102.01       89.27     45.70 o 
  -4   1  16      129.29       93.37     41.85 o 
  -3   1  16        2.94      -23.84     32.96 o 
  -2   1  16       84.80        9.19     35.47 o 
  -1   1  16        1.56      -36.28     29.57 o 
   0   1  16        0.62      -18.83     32.31 o 
   1   1  16       49.33       -3.94     32.72 o 
   2   1  16      111.42      115.20     60.75 o 
   3   1  16      669.89      770.10     55.28 o 
   4   1  16        4.14       -9.41     27.15 o 
   5   1  16      254.14      283.85     41.14 o 
   6   1  16       79.06      120.60     48.07 o 
  -6   2  16       30.60       -6.47     37.86 o 
  -5   2  16      137.04       60.43     43.76 o 
  -4   2  16        0.75      -17.50     35.42 o 
  -3   2  16      605.38      541.78     64.62 o 
  -2   2  16      105.37      136.37     43.32 o 
  -1   2  16        3.89      -38.96     31.10 o 
   0   2  16      104.96      103.36     40.99 o 
   1   2  16      450.14      498.94     62.92 o 
   2   2  16      123.69      122.59     47.30 o 
   3   2  16      148.53      167.05     35.27 o 
   4   2  16       63.56       37.67     31.49 o 
   5   2  16       15.42       -0.50     27.43 o 
   6   2  16       12.63        0.74     31.08 o 
  -5   3  16        0.47      -25.73     40.40 o 
  -4   3  16      312.65      213.27     55.69 o 
  -3   3  16      110.19       86.70     72.76 o 
  -2   3  16       11.89        0.36     38.15 o 
  -1   3  16      635.21      655.00    115.22 o 
   0   3  16       55.61        8.23     44.75 o 
   1   3  16      126.54      111.06     44.16 o 
   2   3  16      172.78      155.92     46.88 o 
   3   3  16       10.66      -47.48     36.64 o 
   4   3  16       15.57       -0.12     28.62 o 
   5   3  16        3.77      -16.95     28.53 o 
  -3   4  16       17.39       10.02     42.76 o 
  -2   4  16      466.26      436.02     63.18 o 
  -1   4  16        7.18        0.85     38.35 o 
   0   4  16      421.62      435.52     61.22 o 
   1   4  16       26.79      -35.10     36.27 o 
   2   4  16       19.27       20.80     44.35 o 
   3   4  16        0.06       -2.87     39.80 o 
  -5   0  17      189.95       89.68     71.92 o 
  -3   0  17        0.92      -42.93     45.25 o 
  -1   0  17      301.15      335.16     79.51 o 
   1   0  17     1069.00     1075.70    102.80 o 
   3   0  17       68.25       83.80     60.99 o 
   5   0  17      153.23      159.76     80.20 o 
  -5   1  17        7.17        6.17     41.78 o 
  -4   1  17       47.43       -3.67     41.18 o 
  -3   1  17      212.55      187.80     54.29 o 
  -2   1  17      239.79      127.51     47.56 o 
  -1   1  17      157.07      109.01     69.65 o 
   0   1  17      700.39      895.29    180.41 o 
   1   1  17       36.65       25.60     38.55 o 
   2   1  17      403.44      399.77    117.08 o 
   3   1  17        8.05      -21.86     36.42 o 
   4   1  17        3.35      -55.30     36.86 o 
   5   1  17        0.86      -32.96     38.52 o 
  -4   2  17       57.93       57.43     47.49 o 
  -3   2  17      284.14      212.11     52.28 o 
  -2   2  17      320.46      281.51     53.57 o 
  -1   2  17       60.06        8.98     38.44 o 
   0   2  17        5.42       22.49     40.78 o 
   1   2  17      181.50      165.02     48.72 o 
   2   2  17       36.33      -16.98     39.86 o 
   3   2  17       86.14       74.10     33.44 o 
   4   2  17       25.30        4.80     32.27 o 
  -2   3  17       33.98        7.60     44.57 o 
  -1   3  17       50.71       43.48     43.62 o 
   0   3  17       69.82       42.37     42.47 o 
   1   3  17       37.34      -16.47     35.95 o 
   2   3  17        5.98      -27.71     56.48 o 
  -2   0  18      544.49      522.37     94.18 o 
   0   0  18        6.57       -7.29     55.50 o 
   2   0  18      112.02       50.31     68.83 o 
  -1   1  18      236.65      129.39     48.90 o 
   0   1  18      108.88       21.57     41.47 o 
   1   1  18        0.42      -31.98     37.03 o 
                                                 
